# Supplementary material for: Construction, analysis and validation of co-expression network to understand stress adaptation in Deinococcus radiodurans R1
Source: PLoS One. 2020 Jun 24;15(6):e0234721. doi: 10.1371/journal.pone.0234721 (PMC7314050; doi:10.1371/journal.pone.0234721)
Supplement: S3 Table — (XLS) [file pone.0234721.s011.xls]

## Sheet: Sheet1
S3 Table. Microarray experiment description and outcome of the respective study
Sr.No.	Batch id	GEO Accesion Number	Name of experiment	Discription	Outcome	Reference
1	a1-a2	GSE17720	Microarray studies of drb0090 mutant vs wild type	DR_B0090 is a sensor histidine kinase (RadS), forms a part of RadS/RadR two component systems and important for radiation resistant of this organism.	RadS mutant was sensitive to radiation, oxidative stress and UV radiation etc. RadS controls pathways related to double strand break repair and radiation resistance.	[41]
2	b1-b2	GSE17722	Microarray studies of dr2518 knockout mutant vs wild type	PQQ is an important antioxidant and DR_2518 is Ser/Thr protein kinase. The knock out of both these genes leads to gamma radidiation sensitivity; however, moleclar mechanism is less explored.	D. radiodurans cells devoid of PQQ and DR_2518 showed altered expression of genes involved in oxidative as well as radiation stress and the mutant cells becomes sensitive to these stress.	[42]
3	c1-c2	GSE17724	Microarray studies of pqqE disruption mutant vs wild type
4	d1-d2	GSE18661	Deinococcus radiodurans R1: rpob 9-bp-deletion vs. wild-type	RNA polymerase B (RpoB) forms the crucial part of transcription machinery in an organism and the mutation in this leads to altered expression of various genes.	Deletion of 9bp in beta subunit of RNA polymerase (rpoB mutant) leads to induction of genes involved in iron metabolism, cellular process, signaling as well as slow growth phenotype in D. radiodurans.	[39]
5	e1-e32	GSE20383	Transcriptional profiling of Deinococcus radiodurans comparing wild type cells with cadmium treated cells at four time points	Presence of highly efficient DNA repair process is the key factor for radiation resistance of D. radiodurans. Cadmium is able to produce genotoxic and mutagenic effects in D. radiodurans. Thus Cd toxicity at transcriptome level for this organism was studied to understand defence strategy used by organism against heavy metal stress.	Sublethal dose of cadmium reduces the growth rate of D. radiodurans. Majority of upregulated genes after cadmium stress belongs to iron uptake, cysteine biosynthesis and protein disulfide stress, whereas genes involved in biosynthesis of cell membrane, translation and transcription are downregulated. In broad sense cadmium toxicity leads to oxidative stress and damages DNA in D. radiodurans.	[43]
6	f1-f16	GSE29516	0.3M NaCl vs Control and 2M NaCl vs Control	The salt tolerance of D. radiodurans was very less as compared to other organism. However the expression of PprI of D. radiodurans enhances salt tolerance of E.coli and Brassica napus, but how D. radiodurans tolerate salt was less well explored.	NaCl stress down regulates genes involved in amino acid, carbohydrate and DNA metabolism thus reducing the growth rate of D. radiodurans, whereas genes involved in post translational modification and DNA repair pathways are found to be upregulated.	[44]
7	g1-g3	GSE33758	Deinococcus radiodurans R1: wild type strains vs. DR0199-deletion strains	DR_0199 is the member of nucleoid associated protein and shows histone like features which is important in protecting DNA from various damages and thus maintains the integrity of DNA in D. radiodurans.	DR_0199 knockout leads to altered expression of genes involved in biosynthesis of dNTPs, amino acid and ribosomal biogenesis metabolism and showed increased susceptibility to oxidative, radiation and UV stress.	[40]
8	h	GSE59138	Control treated with MMC (5 µg/ml) vs. bphPR deletion mutant treated with MMC (5 µg/ml)	BphPR is the bacteriophytochrome two component regulatory system. In D. radiodurans BphP is known to induce carotenoid synthesis in response to light.	BphPR knockout leads to increased sensitivity to gamma radiation, oxidative stress and genotoxic agent like MMC.	[38]
9	i	GSE59135	Deinococcus radiodurans R1 Cells: Control vs. bphPR deletion mutant
