# Supplementary material for: Construction, analysis and validation of co-expression network to understand stress adaptation in Deinococcus radiodurans R1
Source: PLoS One. 2020 Jun 24;15(6):e0234721. doi: 10.1371/journal.pone.0234721 (PMC7314050; doi:10.1371/journal.pone.0234721)
Supplement: S4 Table — Total number of genes in all modules and their respective p value. (XLS) [file pone.0234721.s012.xls]

## Sheet: Sheet1
S4 Table . Screening of radiation and desiccation responsive modules. Total number of genes in all modules and their respective p value.
Modules	Number of genes in a module	DEGs[28] and DEPs [29] from post irradiation recovery experiments	p value (PIR)#1	DEGs [30] and DEPs [31] from post desiccation recovery experiments	p value (Desiccation)#1
Darkgreen	251	199	0.006*	19	0.00045*
Tan	61	51	0.029*	6	0.014*
Cyan	59	51	0.008*	3	0.31
Black	581	409	0.11	11	0.018#2
Blue	921	675	0.19	22	0.03 #2
Brown	278	193	0.13	8	0.41
Darkred	38	29	0.37	0	0.27
Darkturquoise	87	60	0.24	2	0.44
Green	405	278	0.03#2	14	0.47
Lightcyan	112	83	0.39	4	0.51
Lightyellow	47	33	0.41	4	0.068
Magenta	160	108	0.089	5	0.55
Purple	105	75	0.44	4	0.46
#1	Hypergeometeic test was applied to get statisticaly significant module. The test was applied using following link
https://systems.crump.ucla.edu/hypergeometric/index.php
#2	Expected number of suceess is more than number of success (k), hence it is considered as non-significant
*	Statistically significant module (p < 0.05)
Formula details:
Population size (N)	3163	Total genes use for network construction
number of successes in the population (M)	2292	Number of radiation responsive genes from total microarray genes
	105	Number of dessication responsive genes from total microarray genes
sample size (s)	variable	number of genes in a module
number of successes (k)	variable	number of radiation or dessication responsive genes
