# Supplementary material for: Construction, analysis and validation of co-expression network to understand stress adaptation in Deinococcus radiodurans R1
Source: PLoS One. 2020 Jun 24;15(6):e0234721. doi: 10.1371/journal.pone.0234721 (PMC7314050; doi:10.1371/journal.pone.0234721)
Supplement: S5 Table — (XLS) [file pone.0234721.s013.xls]

## Sheet: Sheet1
S5 Table . Detail list of DEGs and DEPs in radiation and desiccation (Darkgreen and Tan) and radiation (Cyan) responsive module.
Radiation									Dessication
Darkgreen	Annotation		Tan	Annotation		Cyan	Annotation		Darkgreen	Annotation		Tan	Annotation
DR_A0143	3-hydroxybutyryl-CoA dehydrogenase		DR_0599	AAC(3) family N-acetyltransferase		DR_0319	50S ribosomal protein L29		DR_0349	ATP-dependent protease LA		DR_0596	holliday junction DNA helicase RuvB
DR_1204	4-carboxymuconolactone decarboxylase		DR_1571	ABC transporter		DR_1581	ABC transporter ATP-binding protein		DR_0607	chaperonin GroEL		DR_0338	hypothetical protein
DR_2285	A/G-specific adenine glycosylase		DR_B0136	ATP-dependent helicase HepA		DR_1655	ABC transporter periplasmic substrate-binding protein		DR_1114	HSP20 family protein		DR_0423	hypothetical protein
DR_0095	ABC transporter ATP-binding protein		DR_1751	DNA polymerase-like protein		DR_1974	ATP-dependent protease LA		DR_1046	ATP-dependent Clp protease		DR_1571	ABC transporter
DR_A0007	ABC transporter ATP-binding protein		DR_1198	GTP-binding elongation factor family protein TypA/BipA		DR_2128	DNA-directed RNA polymerase subunit alpha		DR_0070	hypothetical protein		DR_0698	v-type ATP synthase subunit C
DR_1715	ACT domain-containing protein		DR_1168	MutT/nudix family protein		DR_1747	LAO/AO transport system kinase		DR_0145	hypothetical protein		DR_A0282	hypothetical protein
DR_1046	ATP-dependent Clp protease		DR_B0126	TetR family transcriptional regulator		DR_B0143	McrB-related protein		DR_0194	hypothetical protein
DR_0349	ATP-dependent protease LA		DR_2496	UDP-N-acetylmuramoylalanine--D-glutamiate ligase		DR_B0030	ParB family chromosome partitioning protein		DR_0227	hypothetical protein
DR_1480	AlgP-like protein		DR_1214	acetyl-CoA carboxylase carboxyltransferase subunit alpha		DR_1258	SNF2/Rad54 helicase-like protein		DR_0326	hypothetical protein
DR_2287	AsnC family transcriptional regulator		DR_1413	acetyl-lysine deacetylase		DR_A0057	TerF-like protein		DR_0404	hypothetical protein
DR_0997	CRP/FNR family transcriptional regulator		DR_2068	alkaline shock protein-like protein		DR_0701	V-type ATP synthase subunit B		DR_0438	hypothetical protein
DR_2069	DNA ligase		DR_0693	ammonium transporter		DR_A0053	acetyl-CoA acetyltransferase		DR_0492	hypothetical protein
DR_2410	DNA polymerase III		DR_1766	anthranilate synthase component II		DR_0604	acetyltransferase		DR_0659	frnE protein
DR_2263	Dps family DNA-binding stress response protein		DR_2122	branched-chain amino acid ABC transporter periplasmic amino acid-binding protein		DR_1255	acyl-CoA dehydrogenase		DR_0997	CRP/FNR family transcriptional regulator
DR_1839	FKBP-type peptidyl-prolyl cis-trans isomerase		DR_2487	cytochrome C4		DR_0032	branched-chain alpha-keto acid dehydrogenase subunit E2		DR_2441	hypothetical protein
DR_2464	FKBP-type peptidyl-prolyl cis-trans isomerase		DR_C0001	cytochrome P450-related protein		DR_1410	carboxynorspermidine decarboxylase		DR_2494	DNA-directed RNA polymerase subunit omega
DR_2299	GGDEF family protein		DR_1006	dGTP triphosphohydrolase-like protein		DR_2497	cell cycle protein FtsW		DR_1982	thioredoxin reductase
DR_1114	HSP20 family protein		DR_0054	hypothetical protein		DR_0342	cytochrome complex iron-sulfur subunit		DR_0129	molecular chaperone DnaK
DR_0439	HesB/YadR/YfhF family protein		DR_0338	hypothetical protein		DR_A0044	dTDP-4-rhamnose reductase-like protein		DR_A0274	flavin monoamine oxidase-like protein
DR_1203	LmbE-like protein		DR_0423	hypothetical protein		DR_1921	exonuclease SbcD
DR_0920	M-like protein		DR_0533	hypothetical protein		DR_2330	ferredoxin
DR_1279	Mn family superoxide dismutase		DR_0691	hypothetical protein		DR_A0042	glucose-1-phosphate thymidylyltransferase
DR_0274	MutT/nudix family protein		DR_1341	hypothetical protein		DR_0331	hypothetical protein
DR_2356	MutT/nudix family protein		DR_1392	hypothetical protein		DR_0672	hypothetical protein
DR_2186	O-acetylhomoserine (thiol)-lyase/O-acetylserine (thiol)-lyase		DR_1448	hypothetical protein		DR_0772	hypothetical protein
DR_0789	O-acetylserine (thiol)-lyase		DR_1543	hypothetical protein		DR_0773	hypothetical protein
DR_0383	S-layer-like array-like protein		DR_1584	hypothetical protein		DR_1548	hypothetical protein
DR_1185	S-layer-like array-like protein		DR_1754	hypothetical protein		DR_1560	hypothetical protein
DR_2387	S-ribosylhomocysteinase		DR_2090	hypothetical protein		DR_1564	hypothetical protein
DR_1800	acetyltransferase		DR_2219	hypothetical protein		DR_1733	hypothetical protein
DR_2355	acetyltransferase		DR_2429	hypothetical protein		DR_1774	hypothetical protein
DR_A0270	adenine deaminase		DR_2437	hypothetical protein		DR_A0045	hypothetical protein
DR_2261	aldo/keto reductase		DR_A0282	hypothetical protein		DR_B0013	hypothetical protein
DR_2610	amino acid ABC transporter periplasmic amino acid-binding protein		DR_C0041	hypothetical protein		DR_B0130	hypothetical protein
DR_2626	carboxylesterase		DR_C0003	phosphoenolpyruvate synthase-related protein		DR_A0043	lipopolysaccharide biosynthesis protein
DR_A0259	catalase		DR_A0050	photoreceptor		DR_A0032	mannose-1-phosphate guanylyltransferase
DR_2091	chalcone synthase		DR_1232	pilin		DR_A0236	oxidoreductase
DR_0791	chloride peroxidase		DR_A0204	response regulator		DR_0461	pantothenate kinase
DR_0237	cyclophilin-type peptidyl-prolyl cis-trans isomerase		DR_1585	ribonuclease PH		DR_1553	peptide chain release factor 3
DR_1893	cyclophilin-type peptidyl-prolyl cis-trans isomerase		DR_A0064	serine protease		DR_1057	phosphinothricin acetyltransferase
DR_A0275	cytochrome C6		DR_A0283	serine protease		DR_B0028	sensor histidine kinase/response regulator
DR_0429	cytochrome-like protein		DR_A0341	serine protease		DR_A0041	thymidine diphosphoglucose 4
DR_2160	delta-aminolevulinic acid dehydratase		DR_2223	tellurium resistance protein TerA		DR_1562	undecaprenyl-phosphate alpha-N-acetylglucosaminyltransferase
DR_2093	diacylglycerol kinase		DR_1160	uricase		DR_1106	pyrC; dihydroorotase
DR_2549	epoxide hydrolase-like protein		DR_0698	v-type ATP synthase subunit C		DR_0322	large subunit ribosomal protein L24
DR_1219	ferrous iron transport protein B		DR_2116	preprotein translocase subunit SecY		DR_0320	small subunit ribosomal protein S17
DR_A0274	flavin monoamine oxidase-like protein		DR_0808	bifunctional UDP-N-acetylglucosamine pyrophosphorylase		DR_0321	large subunit ribosomal protein L14
DR_0659	frnE protein		DR_0317	small subunit ribosomal protein S3		DR_0606	chaperonin GroES
DR_1146	general stress protein 26		DR_0596	holliday junction DNA helicase RuvB		DR_2166	purine-nucleoside phosphorylase
DR_1395	geranylgeranyl diphosphate synthase		DR_0311	large subunit ribosomal protein L3		DR_2518	rqkA; DNA damage-responsive serine/threonine-protein kinase RqkA
DR_2547	glutamyl-tRNA reductase		DR_1997	hypothetical protein		DR_0323	large subunit ribosomal protein L5
DR_2085	glutaredoxin
DR_0551	glutaryl-CoA dehydrogenase
DR_2367	glutathione-regulated potassium-efflux system protein KefB
DR_0594	glycogen synthase(DR_0594)
DR_1333	glycosyl hydrolase family protein
DR_0128	grpE protein(DR_0128)
DR_A0316	hydrogenase expression/formation HypA-like protein
DR_A0315	hydrogenase expression/formation HypB-like protein
DR_B0043	integral membrane protein LmrP
DR_B0125	iron ABC transporter substrate-binding protein
DR_B0124	iron-chelator utilization protein
DR_1082	light-repressed protein A
DR_0821	lipase
DR_2164	lytB protein
DR_2594	magnesium protoporphyrin chelatase
DR_0464	maltooligosyltrehalose trehalohydrolase
DR_0006	metal-dependent hydrolase
DR_0640	methionine adenosyltransferase
DR_2597	nitric oxide synthase-like protein
DR_1399	oxidoreductase
DR_1849	peptide methionine sulfoxide reductase
DR_2294	periplasmic divalent cation tolerance protein
DR_1756	periplasmic serine protease Do
DR_0327	periplasmic serine protease
DR_0745	periplasmic serine protease
DR_1817	phospho-2-dehydro-3-deoxyheptonate aldolase
DR_0123	phosphoribosylanthranilate isomerase
DR_2102	plasmid stability protein
DR_2317	potassium channel subunit beta
DR_0417	ppGpp-regulated growth inhibitor ChpA/MazF
DR_1199	protease I
DR_0408	response regulator
DR_A0139	response regulator
DR_0859	ribonuclease activity regulator protein RraA
DR_1459	serine protease
DR_0776	shikimate kinase
DR_A0225	sulfite oxidase
DR_1982	thioredoxin reductase
DR_A0071	transcriptional repressor SmtB
DR_2463	transport protein
DR_2354	phenylalanyl-tRNA synthetase alpha chain
DR_0287	2-oxoglutarate dehydrogenase E1 component
DR_0607	chaperonin GroEL
DR_1759	tRNA-uridine 2-sulfurtransferase
DR_0976	peptide chain release factor 1
DR_2494	DNA-directed RNA polymerase subunit omega
DR_0129	molecular chaperone DnaK
DR_0021	hypothetical protein
DR_0025	hypothetical protein
DR_0049	hypothetical protein
DR_0070	hypothetical protein
DR_0105	hypothetical protein
DR_0145	hypothetical protein
DR_0147	hypothetical protein
DR_0152	hypothetical protein
DR_0194	hypothetical protein
DR_0212	hypothetical protein
DR_0227	hypothetical protein
DR_0248	hypothetical protein
DR_0268	hypothetical protein
DR_0357	hypothetical protein
DR_0358	hypothetical protein
DR_0394	hypothetical protein
DR_0396	hypothetical protein
DR_0404	hypothetical protein
DR_0409	hypothetical protein
DR_0421	hypothetical protein
DR_0438	hypothetical protein
DR_0471	hypothetical protein
DR_0481	hypothetical protein
DR_0484	hypothetical protein
DR_0492	hypothetical protein
DR_0582	hypothetical protein
DR_0598	hypothetical protein
DR_0613	hypothetical protein
DR_0658	hypothetical protein
DR_0685	hypothetical protein
DR_0741	hypothetical protein
DR_0762	hypothetical protein
DR_0793	hypothetical protein
DR_0805	hypothetical protein
DR_0863	hypothetical protein
DR_0972	hypothetical protein
DR_1021	hypothetical protein
DR_1054	hypothetical protein
DR_1064	hypothetical protein
DR_1079	hypothetical protein
DR_1083	hypothetical protein
DR_1176	hypothetical protein
DR_1249	hypothetical protein
DR_1261	hypothetical protein
DR_1306	hypothetical protein
DR_1314	hypothetical protein
DR_1348	hypothetical protein
DR_1442	hypothetical protein
DR_1443	hypothetical protein
DR_1457	hypothetical protein
DR_1466	hypothetical protein
DR_1539	hypothetical protein
DR_1574	hypothetical protein
DR_1607	hypothetical protein
DR_1708	hypothetical protein
DR_1792	hypothetical protein
DR_1801	hypothetical protein
DR_1803	hypothetical protein
DR_1804	hypothetical protein
DR_1816	hypothetical protein
DR_1818	hypothetical protein
DR_1832	hypothetical protein
DR_1840	hypothetical protein
DR_1850	hypothetical protein
DR_1886	hypothetical protein
DR_1936	hypothetical protein
DR_1956	hypothetical protein
DR_1962	hypothetical protein
DR_2058	hypothetical protein
DR_2082	hypothetical protein
DR_2092	hypothetical protein
DR_2175	hypothetical protein
DR_2240	hypothetical protein
DR_2251	hypothetical protein
DR_2378	hypothetical protein
DR_2391	hypothetical protein
DR_2441	hypothetical protein
DR_2527	hypothetical protein
DR_2532	hypothetical protein
DR_2554	hypothetical protein
DR_2614	hypothetical protein
DR_A0004	hypothetical protein
DR_A0006	hypothetical protein
DR_A0017	hypothetical protein
DR_A0019	hypothetical protein
DR_A0060	hypothetical protein
DR_A0072	hypothetical protein
DR_A0120	hypothetical protein
DR_A0140	hypothetical protein
DR_A0144	hypothetical protein
DR_A0146	hypothetical protein
DR_A0165	hypothetical protein
DR_A0182	hypothetical protein
DR_A0234	hypothetical protein
DR_A0304	hypothetical protein
DR_A0306	hypothetical protein
DR_B0023	hypothetical protein
DR_B0051	hypothetical protein
DR_B0054	hypothetical protein
DR_B0089	hypothetical protein
DR_B0094	hypothetical protein
