# Supplementary material for: Construction, analysis and validation of co-expression network to understand stress adaptation in Deinococcus radiodurans R1
Source: PLoS One. 2020 Jun 24;15(6):e0234721. doi: 10.1371/journal.pone.0234721 (PMC7314050; doi:10.1371/journal.pone.0234721)
Supplement: S6 Table — (XLS) [file pone.0234721.s014.xls]

## Sheet: Black
GOID	GOTerm	Ontology Source	Term PValue	GOLevels	GOGroups	% Associated Genes	Nr. Genes	Associated Genes Found
GO:0009259	ribonucleotide metabolic process	GO_BiologicalProcess-EBI-UniProt-GOA_12.03.2020_00h00	0.00585954	[5, 6, 7, 8]	Group21	34.2857	24	[DR_0023, DR_0024, DR_0035, DR_0226, DR_0501, DR_0635, DR_0642, DR_0668, DR_0697, DR_0700, DR_1215, DR_1339, DR_1342, DR_1394, DR_1431, DR_1511, DR_1874, DR_2022, DR_2026, DR_2178, DR_2499, DR_2635, DR_2637, DR_B0106]
KEGG:00970	Aminoacyl-tRNA biosynthesis	KEGG_12.03.2020	4.0912e-05	[-1]	Group05	3.79747	3	[DR_1266, DR_1433, DR_1856]
KEGG:03010	Ribosome	KEGG_12.03.2020	0.000255675	[-1]	Group20	40.9836	25	[DR_0085, DR_0098, DR_0102, DR_0174, DR_0310, DR_0312, DR_0313, DR_0314, DR_0315, DR_0316, DR_1294, DR_1983, DR_2043, DR_2044, DR_2045, DR_2049, DR_2109, DR_2110, DR_2111, DR_2112, DR_2113, DR_2114, DR_2115, DR_2129, DR_2152]
GO:0006473	protein acetylation	GO_BiologicalProcess-EBI-UniProt-GOA_12.03.2020_00h00	0.0179036	[7, 8]	Group10	66.6667	4	[DR_0653, DR_0677, DR_1534, DR_2443]
GO:0017198	N-terminal peptidyl-serine acetylation	GO_BiologicalProcess-EBI-UniProt-GOA_12.03.2020_00h00	0.0284339	[6, 7, 8, 9, 10]	Group10	75	3	[DR_0653, DR_1534, DR_2443]
GO:0030295	protein kinase activator activity	GO_BiologicalProcess-EBI-UniProt-GOA_12.03.2020_00h00	0.0284339	[7, 8, 9, 10, 11, 12]	Group14	75	3	[DR_1174, DR_A0205, DR_B0029]
GO:0043933	protein-containing complex subunit organization	GO_BiologicalProcess-EBI-UniProt-GOA_12.03.2020_00h00	0.0324645	[3]	Group15	37.931	11	[DR_0313, DR_0315, DR_0335, DR_0346, DR_0348, DR_0631, DR_0635, DR_0646, DR_1300, DR_2047, DR_2049]
GO:0042254	ribosome biogenesis	GO_BiologicalProcess-EBI-UniProt-GOA_12.03.2020_00h00	0.000890104	[4]	Group15	45.7143	16	[DR_0014, DR_0084, DR_0313, DR_0315, DR_0316, DR_0335, DR_0646, DR_1694, DR_1789, DR_1834, DR_1866, DR_2010, DR_2044, DR_2045, DR_2049, DR_2509]
GO:0042255	ribosome assembly	GO_BiologicalProcess-EBI-UniProt-GOA_12.03.2020_00h00	0.0467369	[5]	Group15	42.8571	6	[DR_0313, DR_0315, DR_0316, DR_0335, DR_0646, DR_2049]
GO:0006364	rRNA processing	GO_BiologicalProcess-EBI-UniProt-GOA_12.03.2020_00h00	0.0448992	[5, 7, 8, 9]	Group15	40	8	[DR_0014, DR_1694, DR_1789, DR_1834, DR_1866, DR_2010, DR_2045, DR_2509]
GO:0034613	cellular protein localization	GO_BiologicalProcess-EBI-UniProt-GOA_12.03.2020_00h00	0.0347925	[4]	Group16	50	5	[DR_0575, DR_1822, DR_1836, DR_2048, DR_2149]
GO:0006605	protein targeting	GO_BiologicalProcess-EBI-UniProt-GOA_12.03.2020_00h00	0.0179036	[5, 6, 7, 8, 9]	Group16	66.6667	4	[DR_0575, DR_1822, DR_1836, DR_2048]
GO:0006412	translation	GO_BiologicalProcess-EBI-UniProt-GOA_12.03.2020_00h00	0.0094621	[5, 6, 7]	Group20	30.5556	33	[DR_0085, DR_0098, DR_0102, DR_0174, DR_0307, DR_0309, DR_0310, DR_0312, DR_0313, DR_0314, DR_0315, DR_0316, DR_1162, DR_1266, DR_1294, DR_1433, DR_1856, DR_1983, DR_2043, DR_2044, DR_2045, DR_2049, DR_2087, DR_2109, DR_2110, DR_2111, DR_2112, DR_2113, DR_2114, DR_2115, DR_2123, DR_2129, DR_2152]
GO:0009260	ribonucleotide biosynthetic process	GO_BiologicalProcess-EBI-UniProt-GOA_12.03.2020_00h00	0.0180533	[6, 7, 8, 9]	Group21	34.6939	17	[DR_0023, DR_0024, DR_0035, DR_0226, DR_0501, DR_0642, DR_0668, DR_0697, DR_0700, DR_1215, DR_1394, DR_1431, DR_1511, DR_1874, DR_2026, DR_2178, DR_2499]
GO:0009156	ribonucleoside monophosphate biosynthetic process	GO_BiologicalProcess-EBI-UniProt-GOA_12.03.2020_00h00	0.0368759	[7, 8, 9]	Group21	36.6667	11	[DR_0023, DR_0024, DR_0035, DR_0226, DR_0501, DR_0668, DR_1394, DR_1431, DR_1874, DR_2026, DR_2178]
GO:0003723	RNA binding	GO_MolecularFunction-EBI-UniProt-GOA_12.03.2020_00h00	0.000226378	[4]	Group20	33.8583	43	[DR_0085, DR_0098, DR_0102, DR_0174, DR_0231, DR_0307, DR_0309, DR_0310, DR_0312, DR_0313, DR_0314, DR_0315, DR_0316, DR_0335, DR_0453, DR_0646, DR_0748, DR_0896, DR_1017, DR_1162, DR_1433, DR_1694, DR_1789, DR_1836, DR_1862, DR_1948, DR_1983, DR_2044, DR_2045, DR_2049, DR_2087, DR_2109, DR_2110, DR_2111, DR_2112, DR_2113, DR_2114, DR_2115, DR_2123, DR_2129, DR_2151, DR_2152, DR_2281]
GO:0032553	ribonucleotide binding	GO_MolecularFunction-EBI-UniProt-GOA_12.03.2020_00h00	0.0379161	[3, 4, 5]	Group11	24.7588	77	[DR_0024, DR_0035, DR_0084, DR_0087, DR_0226, DR_0298, DR_0299, DR_0307, DR_0309, DR_0335, DR_0362, DR_0495, DR_0534, DR_0575, DR_0588, DR_0627, DR_0631, DR_0635, DR_0642, DR_0646, DR_0668, DR_0692, DR_0697, DR_0700, DR_0733, DR_0752, DR_0853, DR_0927, DR_1012, DR_1016, DR_1034, DR_1035, DR_1089, DR_1105, DR_1120, DR_1163, DR_1174, DR_1207, DR_1215, DR_1266, DR_1302, DR_1342, DR_1394, DR_1431, DR…
GO:0009132	nucleoside diphosphate metabolic process	GO_BiologicalProcess-EBI-UniProt-GOA_12.03.2020_00h00	0.0194041	[5, 6, 7]	Group21	46.6667	7	[DR_0635, DR_1339, DR_1342, DR_1511, DR_2499, DR_2635, DR_2637]
GO:0009150	purine ribonucleotide metabolic process	GO_BiologicalProcess-EBI-UniProt-GOA_12.03.2020_00h00	0.00350624	[6, 7, 8, 9]	Group21	37.5	21	[DR_0023, DR_0024, DR_0035, DR_0226, DR_0635, DR_0642, DR_0697, DR_0700, DR_1215, DR_1339, DR_1342, DR_1394, DR_1431, DR_1874, DR_2022, DR_2026, DR_2178, DR_2499, DR_2635, DR_2637, DR_B0106]
KEGG:02024	Quorum sensing	KEGG_12.03.2020	4.59329e-05	[-1]	Group16	44.4444	24	[DR_0364, DR_0365, DR_0575, DR_0958, DR_0959, DR_1034, DR_1035, DR_1036, DR_1037, DR_1038, DR_1290, DR_1567, DR_1568, DR_1569, DR_1570, DR_1692, DR_1712, DR_1822, DR_1836, DR_2048, DR_2149, DR_2362, DR_A0208, DR_A0263]
GO:0019136	deoxynucleoside kinase activity	GO_BiologicalProcess-EBI-UniProt-GOA_12.03.2020_00h00	0.00837983	[8, 9, 10]	Group01	100	3	[DR_0298, DR_0299, DR_1984]
GO:0007234	osmosensory signaling via phosphorelay pathway	GO_BiologicalProcess-EBI-UniProt-GOA_12.03.2020_00h00	0.0284339	[4, 5, 6, 7]	Group14	75	3	[DR_1174, DR_A0205, DR_B0029]
GO:0042327	positive regulation of phosphorylation	GO_BiologicalProcess-EBI-UniProt-GOA_12.03.2020_00h00	0.00710689	[6, 7, 8]	Group14	80	4	[DR_1174, DR_1342, DR_A0205, DR_B0029]
GO:0022603	regulation of anatomical structure morphogenesis	GO_BiologicalProcess-EBI-UniProt-GOA_12.03.2020_00h00	0.00757352	[3, 4]	Group17	50	8	[DR_0012, DR_0362, DR_0454, DR_0626, DR_0627, DR_0628, DR_1586, DR_1835]
GO:0051128	regulation of cellular component organization	GO_BiologicalProcess-EBI-UniProt-GOA_12.03.2020_00h00	0.0282911	[3, 4]	Group17	40.9091	9	[DR_0362, DR_0454, DR_0626, DR_0627, DR_0628, DR_0751, DR_1586, DR_1835, DR_2047]
GO:0008360	regulation of cell shape	GO_BiologicalProcess-EBI-UniProt-GOA_12.03.2020_00h00	0.0194041	[3, 5, 6, 7]	Group17	46.6667	7	[DR_0362, DR_0454, DR_0626, DR_0627, DR_0628, DR_1586, DR_1835]
GO:0010467	gene expression	GO_BiologicalProcess-EBI-UniProt-GOA_12.03.2020_00h00	0.0131412	[4]	Group20	26.0563	74	[DR_0014, DR_0085, DR_0087, DR_0098, DR_0102, DR_0174, DR_0180, DR_0231, DR_0307, DR_0309, DR_0310, DR_0312, DR_0313, DR_0314, DR_0315, DR_0316, DR_0653, DR_0748, DR_0815, DR_0911, DR_0939, DR_1016, DR_1017, DR_1162, DR_1174, DR_1207, DR_1217, DR_1266, DR_1294, DR_1379, DR_1402, DR_1433, DR_1532, DR_1534, DR_1680, DR_1681, DR_1694, DR_1737, DR_1787, DR_1789, DR_1834, DR_1856, DR_1865, DR_1866, DR…
GO:0072521	purine-containing compound metabolic process	GO_BiologicalProcess-EBI-UniProt-GOA_12.03.2020_00h00	0.0132379	[4]	Group21	32.8358	22	[DR_0023, DR_0024, DR_0035, DR_0226, DR_0635, DR_0642, DR_0697, DR_0700, DR_1153, DR_1215, DR_1339, DR_1342, DR_1394, DR_1431, DR_1874, DR_2022, DR_2026, DR_2178, DR_2499, DR_2635, DR_2637, DR_B0106]
GO:0009117	nucleotide metabolic process	GO_BiologicalProcess-EBI-UniProt-GOA_12.03.2020_00h00	0.0010069	[5, 6, 7]	Group21	34.375	33	[DR_0023, DR_0024, DR_0035, DR_0226, DR_0298, DR_0299, DR_0501, DR_0505, DR_0635, DR_0642, DR_0668, DR_0697, DR_0700, DR_1215, DR_1339, DR_1342, DR_1394, DR_1431, DR_1509, DR_1511, DR_1736, DR_1874, DR_1984, DR_2022, DR_2026, DR_2178, DR_2499, DR_2635, DR_2637, DR_A0272, DR_B0106, DR_B0108, DR_B0109]
GO:0009123	nucleoside monophosphate metabolic process	GO_BiologicalProcess-EBI-UniProt-GOA_12.03.2020_00h00	0.00803669	[5, 6, 7]	Group21	38.4615	15	[DR_0023, DR_0024, DR_0035, DR_0226, DR_0298, DR_0299, DR_0501, DR_0668, DR_1394, DR_1431, DR_1511, DR_1874, DR_1984, DR_2026, DR_2178]
GO:0009165	nucleotide biosynthetic process	GO_BiologicalProcess-EBI-UniProt-GOA_12.03.2020_00h00	0.00152744	[6, 7, 8]	Group21	36.9231	24	[DR_0023, DR_0024, DR_0035, DR_0226, DR_0298, DR_0299, DR_0501, DR_0642, DR_0668, DR_0697, DR_0700, DR_1215, DR_1394, DR_1431, DR_1509, DR_1511, DR_1874, DR_1984, DR_2026, DR_2178, DR_2499, DR_A0272, DR_B0108, DR_B0109]
GO:0009152	purine ribonucleotide biosynthetic process	GO_BiologicalProcess-EBI-UniProt-GOA_12.03.2020_00h00	0.0123027	[7, 8, 9, 10]	Group21	37.8378	14	[DR_0023, DR_0024, DR_0035, DR_0226, DR_0642, DR_0697, DR_0700, DR_1215, DR_1394, DR_1431, DR_1874, DR_2026, DR_2178, DR_2499]
GO:0032555	purine ribonucleotide binding	GO_MolecularFunction-EBI-UniProt-GOA_12.03.2020_00h00	0.0336373	[4, 5, 6]	Group11	25.0847	74	[DR_0024, DR_0035, DR_0084, DR_0087, DR_0226, DR_0298, DR_0299, DR_0307, DR_0309, DR_0335, DR_0362, DR_0534, DR_0575, DR_0588, DR_0627, DR_0631, DR_0635, DR_0642, DR_0646, DR_0668, DR_0692, DR_0697, DR_0700, DR_0733, DR_0752, DR_0853, DR_0927, DR_1012, DR_1016, DR_1034, DR_1035, DR_1089, DR_1105, DR_1120, DR_1163, DR_1174, DR_1207, DR_1215, DR_1266, DR_1302, DR_1342, DR_1394, DR_1431, DR_1433, DR…
GO:0015437	lipopolysaccharide floppase activity	GO_BiologicalProcess-EBI-UniProt-GOA_12.03.2020_00h00	0.0284339	[6, 7, 9, 10]	Group06	75	3	[DR_1075, DR_2430, DR_2431]
GO:0005216	ion channel activity	GO_BiologicalProcess-EBI-UniProt-GOA_12.03.2020_00h00	0.0320597	[7, 8]	Group08	46.1538	6	[DR_0697, DR_0700, DR_0830, DR_1752, DR_2278, DR_2422]
GO:0022836	gated channel activity	GO_BiologicalProcess-EBI-UniProt-GOA_12.03.2020_00h00	0.0351334	[8]	Group08	57.1429	4	[DR_0830, DR_1752, DR_2278, DR_2422]
GO:0015031	protein transport	GO_BiologicalProcess-EBI-UniProt-GOA_12.03.2020_00h00	0.0380459	[4, 5, 6, 7]	Group16	42.1053	8	[DR_0457, DR_0575, DR_0774, DR_1822, DR_1836, DR_1948, DR_2048, DR_2149]
GO:0015833	peptide transport	GO_BiologicalProcess-EBI-UniProt-GOA_12.03.2020_00h00	0.0113847	[5, 6]	Group16	40	12	[DR_0457, DR_0575, DR_0774, DR_1290, DR_1567, DR_1568, DR_1712, DR_1822, DR_1836, DR_1948, DR_2048, DR_2149]
GO:0043952	protein transport by the Sec complex	GO_BiologicalProcess-EBI-UniProt-GOA_12.03.2020_00h00	0.0284339	[6, 7, 8, 9]	Group16	75	3	[DR_0575, DR_1822, DR_2048]
GO:1901137	carbohydrate derivative biosynthetic process	GO_BiologicalProcess-EBI-UniProt-GOA_12.03.2020_00h00	0.00177898	[4]	Group21	34.4444	31	[DR_0023, DR_0024, DR_0035, DR_0226, DR_0362, DR_0454, DR_0501, DR_0626, DR_0627, DR_0628, DR_0642, DR_0668, DR_0697, DR_0700, DR_1215, DR_1339, DR_1394, DR_1417, DR_1431, DR_1511, DR_1555, DR_1586, DR_1835, DR_1874, DR_2026, DR_2178, DR_2499, DR_2552, DR_A0039, DR_B0108, DR_B0109]
GO:0044038	cell wall macromolecule biosynthetic process	GO_BiologicalProcess-EBI-UniProt-GOA_12.03.2020_00h00	0.00171952	[4, 5, 6, 7]	Group21	52.6316	10	[DR_0362, DR_0454, DR_0626, DR_0627, DR_0628, DR_1062, DR_1417, DR_1586, DR_1835, DR_2552]
KEGG:00190	Oxidative phosphorylation	KEGG_12.03.2020	0.00461827	[-1]	Group03	41.1765	14	[DR_0695, DR_0696, DR_0697, DR_0699, DR_0700, DR_0950, DR_0952, DR_0953, DR_0954, DR_1496, DR_1498, DR_1499, DR_1500, DR_2620]
KEGG:00480	Glutathione metabolism	KEGG_12.03.2020	0.0179036	[-1]	Group04	66.6667	4	[DR_1524, DR_1540, DR_1596, DR_A0284]
KEGG:00550	Peptidoglycan biosynthesis	KEGG_12.03.2020	0.00754341	[-1]	Group17	53.8462	7	[DR_0362, DR_0454, DR_0626, DR_0627, DR_0628, DR_1835, DR_1868]
GO:0000104	succinate dehydrogenase activity	GO_BiologicalProcess-EBI-UniProt-GOA_12.03.2020_00h00	0.00837983	[5]	Group00	100	3	[DR_0952, DR_0953, DR_0954]
GO:1901564	organonitrogen compound metabolic process	GO_BiologicalProcess-EBI-UniProt-GOA_12.03.2020_00h00	0.0261659	[3]	Group02	23.5294	136	[DR_0023, DR_0024, DR_0029, DR_0035, DR_0038, DR_0071, DR_0085, DR_0098, DR_0102, DR_0174, DR_0196, DR_0226, DR_0229, DR_0243, DR_0307, DR_0309, DR_0310, DR_0312, DR_0313, DR_0314, DR_0315, DR_0316, DR_0362, DR_0426, DR_0451, DR_0454, DR_0495, DR_0501, DR_0534, DR_0588, DR_0626, DR_0627, DR_0628, DR_0635, DR_0642, DR_0651, DR_0653, DR_0668, DR_0677, DR_0678, DR_0697, DR_0700, DR_0733, DR_0812, DR…
GO:0006595	polyamine metabolic process	GO_BiologicalProcess-EBI-UniProt-GOA_12.03.2020_00h00	0.0351334	[6, 7]	Group12	57.1429	4	[DR_0243, DR_0451, DR_2359, DR_A0149]
GO:0009446	putrescine biosynthetic process	GO_BiologicalProcess-EBI-UniProt-GOA_12.03.2020_00h00	0.00837983	[8, 9]	Group12	100	3	[DR_0243, DR_2359, DR_A0149]
GO:0046394	carboxylic acid biosynthetic process	GO_BiologicalProcess-EBI-UniProt-GOA_12.03.2020_00h00	0.00754771	[5, 6]	Group13	10.7143	12	[DR_0038, DR_0426, DR_0451, DR_0668, DR_0678, DR_0733, DR_1215, DR_1350, DR_1555, DR_1945, DR_1946, DR_2632]
GO:0009064	glutamine family amino acid metabolic process	GO_BiologicalProcess-EBI-UniProt-GOA_12.03.2020_00h00	0.00435703	[5, 6, 8]	Group13	40	16	[DR_0196, DR_0243, DR_0426, DR_0451, DR_0651, DR_0668, DR_0678, DR_0813, DR_0814, DR_0980, DR_1874, DR_A0147, DR_A0148, DR_A0149, DR_A0151, DR_B0009]
GO:1901607	alpha-amino acid biosynthetic process	GO_BiologicalProcess-EBI-UniProt-GOA_12.03.2020_00h00	0.0288686	[5, 6, 7, 8]	Group13	10.5263	8	[DR_0038, DR_0426, DR_0451, DR_0668, DR_0678, DR_0733, DR_1350, DR_2632]
GO:0032268	regulation of cellular protein metabolic process	GO_BiologicalProcess-EBI-UniProt-GOA_12.03.2020_00h00	0.0494026	[4, 5, 6]	Group14	37.037	10	[DR_0174, DR_0307, DR_0309, DR_1162, DR_1174, DR_2045, DR_2087, DR_2123, DR_A0205, DR_B0029]
GO:0000270	peptidoglycan metabolic process	GO_BiologicalProcess-EBI-UniProt-GOA_12.03.2020_00h00	0.00103745	[6]	Group17	48.1481	13	[DR_0362, DR_0454, DR_0626, DR_0627, DR_0628, DR_1417, DR_1469, DR_1586, DR_1835, DR_2394, DR_2552, DR_2567, DR_A0213]
GO:1901565	organonitrogen compound catabolic process	GO_BiologicalProcess-EBI-UniProt-GOA_12.03.2020_00h00	0.0410613	[4]	Group18	30.7692	20	[DR_0029, DR_0038, DR_0243, DR_0451, DR_0651, DR_0813, DR_0814, DR_0875, DR_0980, DR_1153, DR_1469, DR_1542, DR_1895, DR_2177, DR_2394, DR_2567, DR_A0051, DR_A0147, DR_A0148, DR_A0151]
GO:0009063	cellular amino acid catabolic process	GO_BiologicalProcess-EBI-UniProt-GOA_12.03.2020_00h00	0.00703901	[4, 5, 6, 7]	Group18	42.8571	12	[DR_0029, DR_0038, DR_0243, DR_0651, DR_0813, DR_0814, DR_0980, DR_1542, DR_1895, DR_A0147, DR_A0148, DR_A0151]
GO:0006536	glutamate metabolic process	GO_BiologicalProcess-EBI-UniProt-GOA_12.03.2020_00h00	0.0124765	[6, 7, 9]	Group18	54.5455	6	[DR_0813, DR_0814, DR_0980, DR_A0147, DR_A0148, DR_A0151]
GO:0006541	glutamine metabolic process	GO_BiologicalProcess-EBI-UniProt-GOA_12.03.2020_00h00	0.0467369	[6, 7, 9]	Group18	42.8571	6	[DR_0196, DR_0426, DR_0451, DR_0668, DR_1874, DR_B0009]
GO:0009065	glutamine family amino acid catabolic process	GO_BiologicalProcess-EBI-UniProt-GOA_12.03.2020_00h00	0.0110777	[6, 7, 8, 9]	Group18	62.5	5	[DR_0243, DR_0651, DR_0813, DR_0814, DR_0980]
GO:0019556	histidine catabolic process to glutamate and formamide	GO_BiologicalProcess-EBI-UniProt-GOA_12.03.2020_00h00	0.00837983	[5, 6, 7, 8, 9, 10]	Group18	100	3	[DR_A0147, DR_A0148, DR_A0151]
GO:0019557	histidine catabolic process to glutamate and formate	GO_BiologicalProcess-EBI-UniProt-GOA_12.03.2020_00h00	0.00837983	[6, 7, 8, 9, 10]	Group18	100	3	[DR_A0147, DR_A0148, DR_A0151]
GO:0006091	generation of precursor metabolites and energy	GO_BiologicalProcess-EBI-UniProt-GOA_12.03.2020_00h00	0.0340585	[3]	Group19	30.9859	22	[DR_0191, DR_0264, DR_0343, DR_0434, DR_0436, DR_0635, DR_0952, DR_0953, DR_0954, DR_1339, DR_1342, DR_1401, DR_1498, DR_1499, DR_1500, DR_1540, DR_1596, DR_2620, DR_2627, DR_2635, DR_2637, DR_A0301]
GO:0005996	monosaccharide metabolic process	GO_BiologicalProcess-EBI-UniProt-GOA_12.03.2020_00h00	0.0467369	[3, 4]	Group19	42.8571	6	[DR_0635, DR_1339, DR_1342, DR_1401, DR_1596, DR_1727]
GO:0016052	carbohydrate catabolic process	GO_BiologicalProcess-EBI-UniProt-GOA_12.03.2020_00h00	0.0282911	[4]	Group19	40.9091	9	[DR_0191, DR_0264, DR_0635, DR_1339, DR_1342, DR_1401, DR_1404, DR_2635, DR_2637]
GO:0000272	polysaccharide catabolic process	GO_BiologicalProcess-EBI-UniProt-GOA_12.03.2020_00h00	0.00837983	[5]	Group19	100	3	[DR_0191, DR_0264, DR_1404]
GO:0006096	glycolytic process	GO_BiologicalProcess-EBI-UniProt-GOA_12.03.2020_00h00	0.0347925	[4, 5, 8, 9, 10, 11, 12]	Group19	50	5	[DR_0635, DR_1339, DR_1342, DR_2635, DR_2637]
GO:0034641	cellular nitrogen compound metabolic process	GO_BiologicalProcess-EBI-UniProt-GOA_12.03.2020_00h00	0.0178004	[3]	Group20	23.5679	144	[DR_0014, DR_0023, DR_0024, DR_0035, DR_0038, DR_0085, DR_0087, DR_0098, DR_0099, DR_0102, DR_0174, DR_0180, DR_0226, DR_0231, DR_0243, DR_0298, DR_0299, DR_0307, DR_0309, DR_0310, DR_0312, DR_0313, DR_0314, DR_0315, DR_0316, DR_0426, DR_0428, DR_0451, DR_0453, DR_0467, DR_0495, DR_0501, DR_0505, DR_0635, DR_0642, DR_0668, DR_0697, DR_0700, DR_0733, DR_0748, DR_0815, DR_0870, DR_0875, DR_0896, DR…
GO:0043603	cellular amide metabolic process	GO_BiologicalProcess-EBI-UniProt-GOA_12.03.2020_00h00	0.00673667	[4]	Group20	29.0323	45	[DR_0038, DR_0085, DR_0098, DR_0102, DR_0174, DR_0307, DR_0309, DR_0310, DR_0312, DR_0313, DR_0314, DR_0315, DR_0316, DR_0875, DR_1153, DR_1162, DR_1215, DR_1266, DR_1294, DR_1433, DR_1659, DR_1737, DR_1856, DR_1983, DR_2022, DR_2043, DR_2044, DR_2045, DR_2049, DR_2087, DR_2109, DR_2110, DR_2111, DR_2112, DR_2113, DR_2114, DR_2115, DR_2123, DR_2129, DR_2152, DR_2632, DR_A0147, DR_A0148, DR_A0151,…
GO:0044271	cellular nitrogen compound biosynthetic process	GO_BiologicalProcess-EBI-UniProt-GOA_12.03.2020_00h00	0.00957923	[4]	Group20	25.4054	94	[DR_0023, DR_0024, DR_0035, DR_0085, DR_0087, DR_0098, DR_0102, DR_0174, DR_0180, DR_0226, DR_0243, DR_0298, DR_0299, DR_0307, DR_0309, DR_0310, DR_0312, DR_0313, DR_0314, DR_0315, DR_0316, DR_0467, DR_0495, DR_0501, DR_0505, DR_0642, DR_0668, DR_0697, DR_0700, DR_0815, DR_0911, DR_0939, DR_1089, DR_1133, DR_1162, DR_1174, DR_1215, DR_1217, DR_1266, DR_1294, DR_1379, DR_1394, DR_1402, DR_1431, DR…
GO:0006518	peptide metabolic process	GO_BiologicalProcess-EBI-UniProt-GOA_12.03.2020_00h00	0.00609681	[4, 5]	Group20	30.7692	36	[DR_0085, DR_0098, DR_0102, DR_0174, DR_0307, DR_0309, DR_0310, DR_0312, DR_0313, DR_0314, DR_0315, DR_0316, DR_0875, DR_1162, DR_1266, DR_1294, DR_1433, DR_1659, DR_1737, DR_1856, DR_1983, DR_2043, DR_2044, DR_2045, DR_2049, DR_2087, DR_2109, DR_2110, DR_2111, DR_2112, DR_2113, DR_2114, DR_2115, DR_2123, DR_2129, DR_2152]
GO:0034645	cellular macromolecule biosynthetic process	GO_BiologicalProcess-EBI-UniProt-GOA_12.03.2020_00h00	0.0012477	[4, 5]	Group20	28.1369	74	[DR_0085, DR_0087, DR_0098, DR_0099, DR_0102, DR_0174, DR_0180, DR_0307, DR_0309, DR_0310, DR_0312, DR_0313, DR_0314, DR_0315, DR_0316, DR_0362, DR_0454, DR_0467, DR_0626, DR_0627, DR_0628, DR_0815, DR_0911, DR_0939, DR_1062, DR_1089, DR_1162, DR_1174, DR_1217, DR_1244, DR_1266, DR_1294, DR_1379, DR_1402, DR_1417, DR_1433, DR_1532, DR_1586, DR_1787, DR_1835, DR_1856, DR_1865, DR_1884, DR_1922, DR…
GO:0043604	amide biosynthetic process	GO_BiologicalProcess-EBI-UniProt-GOA_12.03.2020_00h00	0.0403798	[5]	Group20	27.5591	35	[DR_0085, DR_0098, DR_0102, DR_0174, DR_0307, DR_0309, DR_0310, DR_0312, DR_0313, DR_0314, DR_0315, DR_0316, DR_1162, DR_1215, DR_1266, DR_1294, DR_1433, DR_1856, DR_1983, DR_2043, DR_2044, DR_2045, DR_2049, DR_2087, DR_2109, DR_2110, DR_2111, DR_2112, DR_2113, DR_2114, DR_2115, DR_2123, DR_2129, DR_2152, DR_2632]
GO:1901135	carbohydrate derivative metabolic process	GO_BiologicalProcess-EBI-UniProt-GOA_12.03.2020_00h00	0.00319199	[3]	Group21	30.0654	46	[DR_0023, DR_0024, DR_0035, DR_0226, DR_0362, DR_0454, DR_0501, DR_0626, DR_0627, DR_0628, DR_0635, DR_0642, DR_0668, DR_0697, DR_0700, DR_1215, DR_1339, DR_1342, DR_1394, DR_1401, DR_1417, DR_1431, DR_1469, DR_1511, DR_1555, DR_1586, DR_1596, DR_1835, DR_1874, DR_1984, DR_2022, DR_2026, DR_2177, DR_2178, DR_2394, DR_2499, DR_2552, DR_2567, DR_2605, DR_2635, DR_2637, DR_A0039, DR_A0213, DR_B0106,…
GO:0019637	organophosphate metabolic process	GO_BiologicalProcess-EBI-UniProt-GOA_12.03.2020_00h00	0.0123555	[3, 4]	Group21	28.8732	41	[DR_0023, DR_0024, DR_0035, DR_0226, DR_0298, DR_0299, DR_0495, DR_0501, DR_0505, DR_0635, DR_0642, DR_0668, DR_0697, DR_0700, DR_1215, DR_1339, DR_1342, DR_1394, DR_1401, DR_1431, DR_1509, DR_1511, DR_1596, DR_1736, DR_1874, DR_1984, DR_2021, DR_2022, DR_2026, DR_2178, DR_2499, DR_2514, DR_2605, DR_2607, DR_2635, DR_2637, DR_A0184, DR_A0272, DR_B0106, DR_B0108, DR_B0109]
GO:0055086	nucleobase-containing small molecule metabolic process	GO_BiologicalProcess-EBI-UniProt-GOA_12.03.2020_00h00	0.0403798	[3, 4, 5]	Group21	27.5591	35	[DR_0023, DR_0024, DR_0035, DR_0226, DR_0298, DR_0299, DR_0501, DR_0505, DR_0635, DR_0642, DR_0668, DR_0697, DR_0700, DR_1153, DR_1215, DR_1339, DR_1342, DR_1394, DR_1431, DR_1509, DR_1511, DR_1736, DR_1874, DR_1984, DR_2022, DR_2026, DR_2177, DR_2178, DR_2499, DR_2635, DR_2637, DR_A0272, DR_B0106, DR_B0108, DR_B0109]
GO:0090407	organophosphate biosynthetic process	GO_BiologicalProcess-EBI-UniProt-GOA_12.03.2020_00h00	0.0156081	[4, 5]	Group21	30.3922	31	[DR_0023, DR_0024, DR_0035, DR_0226, DR_0298, DR_0299, DR_0495, DR_0501, DR_0642, DR_0668, DR_0697, DR_0700, DR_1215, DR_1339, DR_1394, DR_1431, DR_1509, DR_1511, DR_1874, DR_1984, DR_2021, DR_2026, DR_2178, DR_2499, DR_2514, DR_2605, DR_2607, DR_A0184, DR_A0272, DR_B0108, DR_B0109]
GO:0016810	hydrolase activity, acting on carbon-nitrogen (but not peptide) bonds	GO_MolecularFunction-EBI-UniProt-GOA_12.03.2020_00h00	0.0322897	[3]	Group07	33.3333	17	[DR_0235, DR_0426, DR_0651, DR_0733, DR_1153, DR_1207, DR_1469, DR_1856, DR_2025, DR_2177, DR_2359, DR_2394, DR_2567, DR_A0148, DR_A0149, DR_A0284, DR_B0009]
GO:0016879	ligase activity, forming carbon-nitrogen bonds	GO_MolecularFunction-EBI-UniProt-GOA_12.03.2020_00h00	0.00900342	[3]	Group21	40	14	[DR_0024, DR_0035, DR_0226, DR_0362, DR_0451, DR_0627, DR_0668, DR_1207, DR_1394, DR_1431, DR_1856, DR_1874, DR_A0272, DR_B0009]
GO:0034212	peptide N-acetyltransferase activity	GO_MolecularFunction-EBI-UniProt-GOA_12.03.2020_00h00	0.0179036	[7]	Group10	66.6667	4	[DR_0653, DR_0677, DR_1534, DR_2443]
GO:0000910	cytokinesis	GO_BiologicalProcess-EBI-UniProt-GOA_12.03.2020_00h00	0.00710689	[3, 4]	Group09	80	4	[DR_0629, DR_0630, DR_0631, DR_0751]
GO:0090529	cell septum assembly	GO_BiologicalProcess-EBI-UniProt-GOA_12.03.2020_00h00	0.0284339	[4, 5, 6]	Group09	75	3	[DR_0629, DR_0631, DR_0751]
GO:0022607	cellular component assembly	GO_BiologicalProcess-EBI-UniProt-GOA_12.03.2020_00h00	0.00174052	[3]	Group15	44.1176	15	[DR_0313, DR_0315, DR_0316, DR_0335, DR_0346, DR_0348, DR_0629, DR_0631, DR_0635, DR_0646, DR_0727, DR_0751, DR_1300, DR_2049, DR_2106]
GO:0071555	cell wall organization	GO_BiologicalProcess-EBI-UniProt-GOA_12.03.2020_00h00	0.00282491	[3, 4]	Group17	50	10	[DR_0362, DR_0454, DR_0626, DR_0627, DR_0628, DR_1586, DR_1835, DR_1868, DR_2508, DR_2552]

## Sheet: Blue
GOID	GOTerm	Ontology Source	Term PValue	GOLevels	GOGroups	% Associated Genes	Nr. Genes	Associated Genes Found
GO:0016070	RNA metabolic process	GO_BiologicalProcess-EBI-UniProt-GOA_12.03.2020_00h00	0.00360205	[5, 6]	Group18	35.5769	74	[DR_0074, DR_0148, DR_0209, DR_0233, DR_0259, DR_0276, DR_0378, DR_0449, DR_0502, DR_0558, DR_0615, DR_0619, DR_0636, DR_0643, DR_0743, DR_0781, DR_0840, DR_0890, DR_0891, DR_0907, DR_0934, DR_0936, DR_0961, DR_0987, DR_0999, DR_1055, DR_1081, DR_1156, DR_1159, DR_1179, DR_1191, DR_1276, DR_1347, DR_1349, DR_1384, DR_1520, DR_1526, DR_1577, DR_1613, DR_1669, DR_1687, DR_1690, DR_1698, DR_1894, DR…
GO:0034660	ncRNA metabolic process	GO_BiologicalProcess-EBI-UniProt-GOA_12.03.2020_00h00	0.0226782	[6, 7]	Group20	38.0952	32	[DR_0148, DR_0209, DR_0276, DR_0502, DR_0558, DR_0619, DR_0636, DR_0643, DR_0890, DR_0936, DR_1055, DR_1179, DR_1191, DR_1276, DR_1347, DR_1349, DR_1520, DR_1526, DR_1577, DR_1669, DR_1687, DR_1690, DR_1698, DR_1991, DR_2059, DR_2126, DR_2168, DR_2357, DR_2427, DR_2440, DR_2634, DR_A0330]
KEGG:03010	Ribosome	KEGG_12.03.2020	1.27645e-05	[-1]	Group11	4.91803	3	[DR_0305, DR_2125, DR_2126]
GO:0008238	exopeptidase activity	GO_BiologicalProcess-EBI-UniProt-GOA_12.03.2020_00h00	0.0124243	[7, 8]	Group12	55.5556	10	[DR_0236, DR_0402, DR_0490, DR_0585, DR_0717, DR_0782, DR_0946, DR_0964, DR_1311, DR_1345]
GO:0004177	aminopeptidase activity	GO_BiologicalProcess-EBI-UniProt-GOA_12.03.2020_00h00	0.0140793	[8, 9]	Group12	66.6667	6	[DR_0236, DR_0585, DR_0717, DR_0782, DR_0946, DR_1311]
GO:0031167	rRNA methylation	GO_BiologicalProcess-EBI-UniProt-GOA_12.03.2020_00h00	0.00204382	[5, 6, 7, 8, 9, 10, 11]	Group16	77.7778	7	[DR_0619, DR_0636, DR_0643, DR_0936, DR_1520, DR_1526, DR_2168]
GO:0006412	translation	GO_BiologicalProcess-EBI-UniProt-GOA_12.03.2020_00h00	0.0253715	[5, 6, 7]	Group18	17.5926	19	[DR_0119, DR_0148, DR_0305, DR_0502, DR_0558, DR_1055, DR_1145, DR_1275, DR_1276, DR_1347, DR_1349, DR_1510, DR_1687, DR_1970, DR_2059, DR_2125, DR_2126, DR_2357, DR_2634]
GO:0004672	protein kinase activity	GO_BiologicalProcess-EBI-UniProt-GOA_12.03.2020_00h00	0.00507601	[7, 8]	Group19	50	17	[DR_0577, DR_0744, DR_0892, DR_1090, DR_1213, DR_1227, DR_1243, DR_1556, DR_1728, DR_1829, DR_1851, DR_2328, DR_2546, DR_A0009, DR_A0181, DR_A0332, DR_B0088]
GO:0032774	RNA biosynthetic process	GO_BiologicalProcess-EBI-UniProt-GOA_12.03.2020_00h00	0.0329439	[5, 6, 7]	Group20	36.1111	39	[DR_0074, DR_0233, DR_0259, DR_0378, DR_0615, DR_0743, DR_0781, DR_0840, DR_0891, DR_0907, DR_0934, DR_0987, DR_0999, DR_1081, DR_1156, DR_1159, DR_1276, DR_1384, DR_1613, DR_1894, DR_1969, DR_1970, DR_2067, DR_2148, DR_2168, DR_2245, DR_2306, DR_2449, DR_2482, DR_2501, DR_A0142, DR_A0152, DR_A0156, DR_A0211, DR_A0248, DR_A0336, DR_A0344, DR_B0076, DR_B0081]
GO:0019843	rRNA binding	GO_MolecularFunction-EBI-UniProt-GOA_12.03.2020_00h00	0.00171992	[5]	Group11	8	4	[DR_0305, DR_0936, DR_2125, DR_2126]
GO:0140101	catalytic activity, acting on a tRNA	GO_MolecularFunction-EBI-UniProt-GOA_12.03.2020_00h00	0.0101377	[3]	Group18	43.1373	22	[DR_0148, DR_0209, DR_0276, DR_0502, DR_0558, DR_0890, DR_0936, DR_1055, DR_1275, DR_1276, DR_1347, DR_1349, DR_1577, DR_1669, DR_1687, DR_1690, DR_1698, DR_1991, DR_2059, DR_2357, DR_2440, DR_2634]
GO:0003723	RNA binding	GO_MolecularFunction-EBI-UniProt-GOA_12.03.2020_00h00	0.00677921	[4]	Group18	16.5354	21	[DR_0119, DR_0305, DR_0890, DR_0907, DR_0936, DR_0961, DR_1055, DR_1145, DR_1191, DR_1526, DR_1698, DR_1827, DR_1970, DR_1991, DR_2067, DR_2125, DR_2126, DR_2168, DR_2357, DR_2462, DR_2634]
GO:0043414	macromolecule methylation	GO_BiologicalProcess-EBI-UniProt-GOA_12.03.2020_00h00	0.0475926	[3, 4, 5]	Group18	44.4444	12	[DR_0209, DR_0276, DR_0619, DR_0636, DR_0643, DR_0936, DR_1520, DR_1521, DR_1526, DR_1669, DR_1745, DR_2168]
GO:0050794	regulation of cellular process	GO_BiologicalProcess-EBI-UniProt-GOA_12.03.2020_00h00	0.0265523	[2, 3]	Group19	33.3333	71	[DR_0002, DR_0007, DR_0074, DR_0119, DR_0233, DR_0259, DR_0297, DR_0378, DR_0577, DR_0615, DR_0743, DR_0744, DR_0781, DR_0840, DR_0846, DR_0891, DR_0892, DR_0907, DR_0934, DR_0944, DR_0987, DR_0992, DR_0999, DR_1002, DR_1081, DR_1090, DR_1145, DR_1156, DR_1159, DR_1213, DR_1227, DR_1384, DR_1556, DR_1613, DR_1703, DR_1753, DR_1829, DR_1894, DR_1898, DR_1969, DR_1970, DR_2053, DR_2067, DR_2148, DR…
GO:0007165	signal transduction	GO_BiologicalProcess-EBI-UniProt-GOA_12.03.2020_00h00	0.00844185	[2, 3, 4]	Group20	41.9355	26	[DR_0007, DR_0577, DR_0743, DR_0744, DR_0781, DR_0891, DR_0892, DR_0987, DR_1090, DR_1213, DR_1227, DR_1556, DR_1703, DR_1829, DR_2245, DR_2328, DR_2420, DR_2546, DR_A0009, DR_A0049, DR_A0181, DR_A0351, DR_A0352, DR_A0354, DR_B0081, DR_B0088]
KEGG:02024	Quorum sensing	KEGG_12.03.2020	0.00741078	[-1]	Group03	11.1111	6	[DR_0280, DR_0284, DR_1937, DR_2120, DR_A0209, DR_A0261]
GO:0006310	DNA recombination	GO_BiologicalProcess-EBI-UniProt-GOA_12.03.2020_00h00	0.0151262	[5, 6, 7]	Group05	11.7647	6	[DR_0513, DR_1126, DR_1618, DR_1916, DR_1932, DR_A0155]
GO:0035556	intracellular signal transduction	GO_BiologicalProcess-EBI-UniProt-GOA_12.03.2020_00h00	0.0180261	[3, 4, 5]	Group19	41.5094	22	[DR_0007, DR_0577, DR_0743, DR_0744, DR_0781, DR_0891, DR_0892, DR_0987, DR_1090, DR_1213, DR_1227, DR_1556, DR_1829, DR_2245, DR_2328, DR_2420, DR_2546, DR_A0009, DR_A0049, DR_A0181, DR_B0081, DR_B0088]
GO:0043412	macromolecule modification	GO_BiologicalProcess-EBI-UniProt-GOA_12.03.2020_00h00	0.0125645	[4]	Group19	36.5079	46	[DR_0016, DR_0112, DR_0209, DR_0276, DR_0302, DR_0577, DR_0587, DR_0619, DR_0636, DR_0643, DR_0744, DR_0892, DR_0936, DR_0961, DR_1090, DR_1213, DR_1227, DR_1243, DR_1311, DR_1520, DR_1521, DR_1526, DR_1556, DR_1577, DR_1669, DR_1687, DR_1690, DR_1698, DR_1728, DR_1745, DR_1829, DR_1851, DR_1877, DR_1978, DR_1991, DR_2168, DR_2311, DR_2328, DR_2440, DR_2546, DR_A0009, DR_A0181, DR_A0314, DR_A0332…
GO:0000160	phosphorelay signal transduction system	GO_BiologicalProcess-EBI-UniProt-GOA_12.03.2020_00h00	0.0287932	[4, 5, 6]	Group19	41.3043	19	[DR_0577, DR_0743, DR_0744, DR_0781, DR_0891, DR_0892, DR_0987, DR_1090, DR_1227, DR_1556, DR_1829, DR_2245, DR_2328, DR_2420, DR_A0009, DR_A0049, DR_A0181, DR_B0081, DR_B0088]
GO:0000155	phosphorelay sensor kinase activity	GO_BiologicalProcess-EBI-UniProt-GOA_12.03.2020_00h00	0.0310751	[4, 5, 6, 7, 8, 9, 10, 11]	Group19	47.8261	11	[DR_0577, DR_0744, DR_0892, DR_1090, DR_1227, DR_1556, DR_1829, DR_2328, DR_A0009, DR_A0181, DR_B0088]
GO:0019219	regulation of nucleobase-containing compound metabolic process	GO_BiologicalProcess-EBI-UniProt-GOA_12.03.2020_00h00	0.0170642	[4, 5]	Group20	37.1429	39	[DR_0074, DR_0233, DR_0259, DR_0378, DR_0615, DR_0743, DR_0781, DR_0840, DR_0891, DR_0907, DR_0934, DR_0987, DR_0999, DR_1081, DR_1156, DR_1159, DR_1384, DR_1613, DR_1894, DR_1898, DR_1969, DR_1970, DR_2067, DR_2148, DR_2168, DR_2245, DR_2306, DR_2449, DR_2482, DR_2501, DR_A0142, DR_A0152, DR_A0156, DR_A0211, DR_A0248, DR_A0336, DR_A0344, DR_B0076, DR_B0081]
GO:0006355	regulation of transcription, DNA-templated	GO_BiologicalProcess-EBI-UniProt-GOA_12.03.2020_00h00	0.0143366	[5, 6, 7, 8, 9, 10]	Group20	38	38	[DR_0074, DR_0233, DR_0259, DR_0378, DR_0615, DR_0743, DR_0781, DR_0840, DR_0891, DR_0907, DR_0934, DR_0987, DR_0999, DR_1081, DR_1156, DR_1159, DR_1384, DR_1613, DR_1894, DR_1969, DR_1970, DR_2067, DR_2148, DR_2168, DR_2245, DR_2306, DR_2449, DR_2482, DR_2501, DR_A0142, DR_A0152, DR_A0156, DR_A0211, DR_A0248, DR_A0336, DR_A0344, DR_B0076, DR_B0081]
GO:0003700	DNA-binding transcription factor activity	GO_BiologicalProcess-EBI-UniProt-GOA_12.03.2020_00h00	0.0288543	[6, 7, 8, 9, 10, 11]	Group20	39.6825	25	[DR_0074, DR_0233, DR_0259, DR_0378, DR_0615, DR_0743, DR_0781, DR_0840, DR_0999, DR_1081, DR_1156, DR_1159, DR_1384, DR_1613, DR_1894, DR_1969, DR_2148, DR_2245, DR_2482, DR_2501, DR_A0152, DR_A0211, DR_A0248, DR_A0336, DR_B0076]
GO:0008168	methyltransferase activity	GO_MolecularFunction-EBI-UniProt-GOA_12.03.2020_00h00	0.0349296	[4]	Group16	41.8605	18	[DR_0026, DR_0209, DR_0276, DR_0356, DR_0422, DR_0619, DR_0636, DR_0643, DR_0936, DR_0966, DR_1520, DR_1521, DR_1526, DR_1669, DR_1745, DR_2168, DR_2562, DR_2622]
GO:0008757	S-adenosylmethionine-dependent methyltransferase activity	GO_MolecularFunction-EBI-UniProt-GOA_12.03.2020_00h00	0.03784	[5]	Group16	50	10	[DR_0276, DR_0422, DR_0619, DR_0636, DR_0936, DR_1520, DR_1526, DR_1669, DR_1745, DR_2168]
GO:0072348	sulfur compound transport	GO_BiologicalProcess-EBI-UniProt-GOA_12.03.2020_00h00	0.0475841	[4]	Group01	66.6667	4	[DR_1277, DR_1356, DR_1357, DR_2470]
GO:0015291	secondary active transmembrane transporter activity	GO_BiologicalProcess-EBI-UniProt-GOA_12.03.2020_00h00	0.0221055	[7]	Group06	48	12	[DR_0107, DR_0652, DR_0656, DR_0792, DR_0806, DR_0886, DR_1322, DR_1667, DR_1906, DR_A0159, DR_B0073, DR_B0119]
GO:0042908	xenobiotic transport	GO_BiologicalProcess-EBI-UniProt-GOA_12.03.2020_00h00	0.0361718	[4]	Group08	62.5	5	[DR_0107, DR_0792, DR_1004, DR_1005, DR_1277]
GO:0042558	pteridine-containing compound metabolic process	GO_BiologicalProcess-EBI-UniProt-GOA_12.03.2020_00h00	0.00188673	[4]	Group17	72.7273	8	[DR_0036, DR_0168, DR_0169, DR_0170, DR_0340, DR_0867, DR_0966, DR_0968]
GO:0042398	cellular modified amino acid biosynthetic process	GO_BiologicalProcess-EBI-UniProt-GOA_12.03.2020_00h00	0.0273296	[5]	Group17	60	6	[DR_0036, DR_0168, DR_0169, DR_0170, DR_0340, DR_2615]
GO:0043650	dicarboxylic acid biosynthetic process	GO_BiologicalProcess-EBI-UniProt-GOA_12.03.2020_00h00	0.0462536	[6, 7]	Group17	50	8	[DR_0168, DR_0169, DR_0182, DR_0183, DR_0340, DR_0778, DR_1718, DR_2008]
GO:0006555	methionine metabolic process	GO_BiologicalProcess-EBI-UniProt-GOA_12.03.2020_00h00	0.000361973	[5, 6, 7, 8, 9]	Group17	100	6	[DR_0867, DR_0872, DR_0966, DR_0968, DR_1451, DR_2008]
KEGG:00072	Synthesis and degradation of ketone bodies	KEGG_12.03.2020	0.0173492	[-1]	Group02	71.4286	5	[DR_1072, DR_1960, DR_A0054, DR_A0067, DR_A0068]
KEGG:00780	Biotin metabolism	KEGG_12.03.2020	0.00635472	[-1]	Group10	83.3333	5	[DR_0822, DR_1074, DR_1941, DR_1943, DR_1967]
KEGG:00970	Aminoacyl-tRNA biosynthesis	KEGG_12.03.2020	0.0373296	[-1]	Group18	16.4557	13	[DR_0148, DR_0502, DR_0558, DR_0705, DR_1055, DR_1275, DR_1276, DR_1347, DR_1349, DR_1687, DR_2059, DR_2357, DR_2634]
GO:0055129	L-proline biosynthetic process	GO_BiologicalProcess-EBI-UniProt-GOA_12.03.2020_00h00	0.0191482	[4, 6, 8, 9, 10, 11]	Group00	100	3	[DR_1522, DR_1826, DR_1827]
GO:0006091	generation of precursor metabolites and energy	GO_BiologicalProcess-EBI-UniProt-GOA_12.03.2020_00h00	0.00583283	[3]	Group04	12.6761	9	[DR_0845, DR_0951, DR_0970, DR_1439, DR_1493, DR_1497, DR_2095, DR_2256, DR_A0054]
GO:0016620	oxidoreductase activity, acting on the aldehyde or oxo group of donors, NAD or NADP as acceptor	GO_BiologicalProcess-EBI-UniProt-GOA_12.03.2020_00h00	0.0155587	[5]	Group07	57.1429	8	[DR_0078, DR_0963, DR_1826, DR_2008, DR_2381, DR_A0126, DR_A0220, DR_A0343]
GO:0019752	carboxylic acid metabolic process	GO_BiologicalProcess-EBI-UniProt-GOA_12.03.2020_00h00	0.0420898	[5]	Group09	32.3529	77	[DR_0036, DR_0078, DR_0117, DR_0148, DR_0158, DR_0168, DR_0169, DR_0170, DR_0182, DR_0183, DR_0230, DR_0247, DR_0279, DR_0340, DR_0386, DR_0502, DR_0558, DR_0671, DR_0674, DR_0684, DR_0778, DR_0786, DR_0867, DR_0872, DR_0873, DR_0890, DR_0921, DR_0941, DR_0963, DR_0966, DR_0968, DR_0970, DR_1001, DR_1055, DR_1068, DR_1072, DR_1074, DR_1086, DR_1151, DR_1155, DR_1276, DR_1347, DR_1349, DR_1365, DR…
GO:0046394	carboxylic acid biosynthetic process	GO_BiologicalProcess-EBI-UniProt-GOA_12.03.2020_00h00	0.00580824	[5, 6]	Group09	38.3929	43	[DR_0036, DR_0078, DR_0117, DR_0168, DR_0169, DR_0170, DR_0182, DR_0183, DR_0247, DR_0340, DR_0674, DR_0684, DR_0778, DR_0786, DR_0867, DR_0872, DR_0921, DR_0941, DR_0963, DR_0966, DR_1001, DR_1074, DR_1086, DR_1276, DR_1365, DR_1451, DR_1482, DR_1519, DR_1522, DR_1610, DR_1674, DR_1704, DR_1718, DR_1758, DR_1778, DR_1826, DR_1827, DR_1941, DR_1942, DR_1943, DR_1967, DR_2008, DR_2615]
GO:0006631	fatty acid metabolic process	GO_BiologicalProcess-EBI-UniProt-GOA_12.03.2020_00h00	0.0289698	[4, 5, 7]	Group10	46.4286	13	[DR_0117, DR_0247, DR_0279, DR_0970, DR_1068, DR_1072, DR_1074, DR_1151, DR_1941, DR_1942, DR_1943, DR_1960, DR_1967]
GO:0006537	glutamate biosynthetic process	GO_BiologicalProcess-EBI-UniProt-GOA_12.03.2020_00h00	0.0191482	[7, 8, 9, 10]	Group14	100	3	[DR_0182, DR_0183, DR_1718]
GO:0000096	sulfur amino acid metabolic process	GO_BiologicalProcess-EBI-UniProt-GOA_12.03.2020_00h00	0.000659113	[4, 5, 7]	Group15	75	9	[DR_0867, DR_0872, DR_0873, DR_0921, DR_0966, DR_0968, DR_1451, DR_2008, DR_2531]
GO:0000097	sulfur amino acid biosynthetic process	GO_BiologicalProcess-EBI-UniProt-GOA_12.03.2020_00h00	0.00195692	[5, 6, 7, 8]	Group15	85.7143	6	[DR_0867, DR_0872, DR_0921, DR_0966, DR_1451, DR_2008]
GO:0006575	cellular modified amino acid metabolic process	GO_BiologicalProcess-EBI-UniProt-GOA_12.03.2020_00h00	0.0184027	[3, 4]	Group17	56.25	9	[DR_0036, DR_0168, DR_0169, DR_0170, DR_0340, DR_0674, DR_0867, DR_0968, DR_2615]
GO:0046653	tetrahydrofolate metabolic process	GO_BiologicalProcess-EBI-UniProt-GOA_12.03.2020_00h00	0.0361718	[5, 6, 7]	Group17	62.5	5	[DR_0036, DR_0168, DR_0169, DR_0867, DR_0968]
GO:0006518	peptide metabolic process	GO_BiologicalProcess-EBI-UniProt-GOA_12.03.2020_00h00	0.0132146	[4, 5]	Group18	17.094	20	[DR_0119, DR_0148, DR_0305, DR_0502, DR_0558, DR_1055, DR_1145, DR_1275, DR_1276, DR_1347, DR_1349, DR_1510, DR_1687, DR_1970, DR_2059, DR_2065, DR_2125, DR_2126, DR_2357, DR_2634]
GO:0016773	phosphotransferase activity, alcohol group as acceptor	GO_MolecularFunction-EBI-UniProt-GOA_12.03.2020_00h00	0.0143433	[4]	Group19	40.625	26	[DR_0577, DR_0728, DR_0744, DR_0892, DR_1090, DR_1213, DR_1227, DR_1243, DR_1525, DR_1556, DR_1728, DR_1829, DR_1851, DR_1892, DR_2234, DR_2328, DR_2427, DR_2546, DR_A0009, DR_A0055, DR_A0171, DR_A0181, DR_A0332, DR_B0073, DR_B0074, DR_B0088]
GO:0016741	transferase activity, transferring one-carbon groups	GO_MolecularFunction-EBI-UniProt-GOA_12.03.2020_00h00	0.0401881	[3]	Group16	39.6226	21	[DR_0026, DR_0209, DR_0276, DR_0356, DR_0422, DR_0584, DR_0619, DR_0636, DR_0643, DR_0868, DR_0936, DR_0966, DR_1520, DR_1521, DR_1526, DR_1669, DR_1745, DR_2168, DR_2562, DR_2615, DR_2622]
GO:0016835	carbon-oxygen lyase activity	GO_MolecularFunction-EBI-UniProt-GOA_12.03.2020_00h00	0.0300219	[3]	Group13	44.1176	15	[DR_0289, DR_0493, DR_0778, DR_0786, DR_0941, DR_1074, DR_1151, DR_1529, DR_1610, DR_1778, DR_2238, DR_2311, DR_2381, DR_A0122, DR_B0079]
GO:0016836	hydro-lyase activity	GO_MolecularFunction-EBI-UniProt-GOA_12.03.2020_00h00	0.0342304	[4]	Group13	44.8276	13	[DR_0778, DR_0786, DR_0941, DR_1074, DR_1151, DR_1529, DR_1610, DR_1778, DR_2238, DR_2311, DR_2381, DR_A0122, DR_B0079]

## Sheet: Brown
GOID	GOTerm	Ontology Source	Term PValue	GOLevels	GOGroups	% Associated Genes	Nr. Genes	Associated Genes Found
GO:0044248	cellular catabolic process	GO_BiologicalProcess-EBI-UniProt-GOA_12.03.2020_00h00	0.0442648	[3]	Group0	13	13	[DR_0030, DR_0403, DR_0662, DR_1313, DR_1808, DR_1871, DR_1998, DR_2459, DR_A0226, DR_A0256, DR_A0318, DR_B0052, DR_B0067]

## Sheet: Darkturquoise
GOID	GOTerm	Ontology Source	Term PValue	GOLevels	GOGroups	% Associated Genes	Nr. Genes	Associated Genes Found
GO:0016788	hydrolase activity, acting on ester bonds	GO_MolecularFunction-EBI-UniProt-GOA_12.03.2020_00h00	0.0104858	[3]	Group0	7.76699	8	[DR_0020, DR_0847, DR_0856, DR_0902, DR_1354, DR_1726, DR_2300, DR_C0006]
GO:0016811	hydrolase activity, acting on carbon-nitrogen (but not peptide) bonds, in linear amides	GO_MolecularFunction-EBI-UniProt-GOA_12.03.2020_00h00	0.0412348	[4]	Group1	11.5385	3	[DR_0223, DR_2353, DR_2434]

## Sheet: Green
GOID	GOTerm	Ontology Source	Term PValue	GOLevels	GOGroups	% Associated Genes	Nr. Genes	Associated Genes Found
GO:0000105	histidine biosynthetic process	GO_BiologicalProcess-EBI-UniProt-GOA_12.03.2020_00h00	0.0285821	[5, 6, 7, 8, 9]	Group7	36.3636	4	[DR_0424, DR_1444, DR_2140, DR_2495]
GO:0016895	exodeoxyribonuclease activity, producing 5'-phosphomonoesters	GO_BiologicalProcess-EBI-UniProt-GOA_12.03.2020_00h00	0.0123439	[7, 8, 9, 10]	Group4	60	3	[DR_0186, DR_1902, DR_2586]
GO:0071103	DNA conformation change	GO_BiologicalProcess-EBI-UniProt-GOA_12.03.2020_00h00	0.0156409	[5]	Group0	35.7143	5	[DR_0065, DR_1374, DR_1775, DR_1902, DR_A0065]
GO:0070838	divalent metal ion transport	GO_BiologicalProcess-EBI-UniProt-GOA_12.03.2020_00h00	0.00438851	[7]	Group8	57.1429	4	[DR_1032, DR_1236, DR_2399, DR_A0361]
GO:0000041	transition metal ion transport	GO_BiologicalProcess-EBI-UniProt-GOA_12.03.2020_00h00	0.00484041	[7]	Group8	35	7	[DR_1032, DR_1236, DR_2399, DR_A0361, DR_B0015, DR_B0016, DR_B0123]
GO:0030001	metal ion transport	GO_BiologicalProcess-EBI-UniProt-GOA_12.03.2020_00h00	0.00575217	[6]	Group8	26.1905	11	[DR_0885, DR_1032, DR_1236, DR_2399, DR_A0361, DR_B0015, DR_B0016, DR_B0085, DR_B0087, DR_B0123, DR_B0133]
GO:0015562	efflux transmembrane transporter activity	GO_BiologicalProcess-EBI-UniProt-GOA_12.03.2020_00h00	0.0123439	[6]	Group2	60	3	[DR_0633, DR_1236, DR_1295]
GO:0046915	transition metal ion transmembrane transporter activity	GO_BiologicalProcess-EBI-UniProt-GOA_12.03.2020_00h00	0.0131201	[8, 9, 10]	Group8	44.4444	4	[DR_1032, DR_1236, DR_2399, DR_A0361]
GO:0006812	cation transport	GO_BiologicalProcess-EBI-UniProt-GOA_12.03.2020_00h00	0.020976	[5]	Group8	20.8333	15	[DR_0633, DR_0702, DR_0885, DR_1032, DR_1236, DR_1295, DR_2399, DR_A0135, DR_A0361, DR_B0015, DR_B0016, DR_B0085, DR_B0087, DR_B0123, DR_B0133]
GO:0098660	inorganic ion transmembrane transport	GO_BiologicalProcess-EBI-UniProt-GOA_12.03.2020_00h00	0.0214233	[6]	Group8	22.449	11	[DR_0702, DR_0885, DR_1032, DR_1236, DR_2243, DR_2399, DR_A0361, DR_B0016, DR_B0085, DR_B0087, DR_B0133]
GO:0098655	cation transmembrane transport	GO_BiologicalProcess-EBI-UniProt-GOA_12.03.2020_00h00	0.0293939	[6]	Group8	21.4286	12	[DR_0633, DR_0702, DR_0885, DR_1032, DR_1236, DR_1295, DR_2399, DR_A0361, DR_B0016, DR_B0085, DR_B0087, DR_B0133]
GO:0022890	inorganic cation transmembrane transporter activity	GO_BiologicalProcess-EBI-UniProt-GOA_12.03.2020_00h00	0.0359914	[7, 8]	Group8	23.0769	9	[DR_0702, DR_0885, DR_1032, DR_1236, DR_2399, DR_A0361, DR_B0085, DR_B0087, DR_B0133]
GO:0009082	branched-chain amino acid biosynthetic process	GO_BiologicalProcess-EBI-UniProt-GOA_12.03.2020_00h00	0.0110642	[5, 6, 7, 8]	Group7	38.4615	5	[DR_0195, DR_0567, DR_1516, DR_1784, DR_1785]
GO:0008652	cellular amino acid biosynthetic process	GO_BiologicalProcess-EBI-UniProt-GOA_12.03.2020_00h00	0.0377512	[4, 5, 6, 7]	Group7	18.6047	16	[DR_0195, DR_0424, DR_0567, DR_0775, DR_1122, DR_1238, DR_1278, DR_1444, DR_1516, DR_1784, DR_1785, DR_1791, DR_2140, DR_2194, DR_2390, DR_2495]
KEGG:00260	Glycine, serine and threonine metabolism	KEGG_12.03.2020	0.00638929	[-1]	Group1	30.7692	8	[DR_0497, DR_0567, DR_1278, DR_1811, DR_2227, DR_2346, DR_2390, DR_2526]
KEGG:00290	Valine, leucine and isoleucine biosynthesis	KEGG_12.03.2020	0.0285821	[-1]	Group6	36.3636	4	[DR_0567, DR_1516, DR_1784, DR_1785]
KEGG:00660	C5-Branched dibasic acid metabolism	KEGG_12.03.2020	0.0362984	[-1]	Group6	42.8571	3	[DR_1516, DR_1784, DR_1785]
GO:0005978	glycogen biosynthetic process	GO_BiologicalProcess-EBI-UniProt-GOA_12.03.2020_00h00	0.00539121	[6, 7, 8]	Group5	75	3	[DR_1689, DR_1824, DR_1848]
GO:0046394	carboxylic acid biosynthetic process	GO_BiologicalProcess-EBI-UniProt-GOA_12.03.2020_00h00	0.0323047	[5, 6]	Group7	17.8571	20	[DR_0195, DR_0424, DR_0567, DR_0775, DR_1122, DR_1164, DR_1238, DR_1278, DR_1444, DR_1516, DR_1784, DR_1785, DR_1791, DR_1815, DR_1947, DR_2140, DR_2194, DR_2390, DR_2495, DR_A0338]
GO:0044283	small molecule biosynthetic process	GO_BiologicalProcess-EBI-UniProt-GOA_12.03.2020_00h00	0.0357767	[3]	Group7	16.2921	29	[DR_0195, DR_0424, DR_0497, DR_0567, DR_0775, DR_1122, DR_1164, DR_1205, DR_1238, DR_1278, DR_1444, DR_1516, DR_1617, DR_1664, DR_1784, DR_1785, DR_1791, DR_1815, DR_1947, DR_2140, DR_2194, DR_2241, DR_2390, DR_2405, DR_2447, DR_2495, DR_A0174, DR_A0338, DR_B0012]
GO:0009072	aromatic amino acid family metabolic process	GO_BiologicalProcess-EBI-UniProt-GOA_12.03.2020_00h00	0.0456905	[4, 5, 7]	Group7	24.2424	8	[DR_0424, DR_0775, DR_1122, DR_1444, DR_1791, DR_2140, DR_2495, DR_A0338]
GO:0016832	aldehyde-lyase activity	GO_MolecularFunction-EBI-UniProt-GOA_12.03.2020_00h00	0.0362984	[4]	Group3	42.8571	3	[DR_1205, DR_1337, DR_A0291]
GO:0070566	adenylyltransferase activity	GO_MolecularFunction-EBI-UniProt-GOA_12.03.2020_00h00	0.0362984	[5]	Group5	42.8571	3	[DR_0076, DR_1689, DR_1824]

## Sheet: Lightcyan
GOID	GOTerm	Ontology Source	Term PValue	GOLevels	GOGroups	% Associated Genes	Nr. Genes	Associated Genes Found
GO:0004812	aminoacyl-tRNA ligase activity	GO_MolecularFunction-EBI-UniProt-GOA_12.03.2020_00h00	0.047802	[4]	Group00	12	3	[DR_1670, DR_2081, DR_2611]
KEGG:00230	Purine metabolism	KEGG_12.03.2020	0.000778654	[-1]	Group03	12.9032	8	[DR_1183, DR_2289, DR_A0016, DR_A0231, DR_A0232, DR_A0233, DR_A0235, DR_A0237]
GO:0009179	purine ribonucleoside diphosphate metabolic process	GO_BiologicalProcess-EBI-UniProt-GOA_12.03.2020_00h00	0.00477323	[7, 8, 9]	Group10	27.2727	3	[DR_0256, DR_2289, DR_2364]
GO:0006220	pyrimidine nucleotide metabolic process	GO_BiologicalProcess-EBI-UniProt-GOA_12.03.2020_00h00	0.0231867	[5, 6, 7, 8]	Group10	15.7895	3	[DR_0447, DR_1183, DR_2630]
GO:0009117	nucleotide metabolic process	GO_BiologicalProcess-EBI-UniProt-GOA_12.03.2020_00h00	0.037025	[5, 6, 7]	Group10	7.29167	7	[DR_0083, DR_0256, DR_0447, DR_1183, DR_2289, DR_2364, DR_2630]
GO:0006163	purine nucleotide metabolic process	GO_BiologicalProcess-EBI-UniProt-GOA_12.03.2020_00h00	0.0491434	[5, 6, 7, 8]	Group10	8.19672	5	[DR_0083, DR_0256, DR_1183, DR_2289, DR_2364]
KEGG:00450	Selenocompound metabolism	KEGG_12.03.2020	0.00111413	[-1]	Group05	42.8571	3	[DR_1452, DR_2623, DR_A0016]
KEGG:00020	Citrate cycle (TCA cycle)	KEGG_12.03.2020	0.0231867	[-1]	Group10	15.7895	3	[DR_0083, DR_0256, DR_0257]
KEGG:00270	Cysteine and methionine metabolism	KEGG_12.03.2020	0.0343375	[-1]	Group04	13.6364	3	[DR_1291, DR_1452, DR_2364]
KEGG:00620	Pyruvate metabolism	KEGG_12.03.2020	0.0294172	[-1]	Group10	11.1111	4	[DR_0256, DR_0257, DR_2364, DR_A0277]
GO:0016491	oxidoreductase activity	GO_BiologicalProcess-EBI-UniProt-GOA_12.03.2020_00h00	4.53693e-06	[3]	Group01	8.97959	22	[DR_0257, DR_0611, DR_1019, DR_1291, DR_1378, DR_1508, DR_1538, DR_1595, DR_1731, DR_1869, DR_2364, DR_2538, DR_2595, DR_A0003, DR_A0005, DR_A0013, DR_A0202, DR_A0231, DR_A0232, DR_A0233, DR_A0235, DR_A0237]
GO:0016903	oxidoreductase activity, acting on the aldehyde or oxo group of donors	GO_BiologicalProcess-EBI-UniProt-GOA_12.03.2020_00h00	0.00036501	[4]	Group09	25	5	[DR_0257, DR_1869, DR_A0003, DR_A0233, DR_A0235]
GO:0016614	oxidoreductase activity, acting on CH-OH group of donors	GO_BiologicalProcess-EBI-UniProt-GOA_12.03.2020_00h00	0.00127326	[4]	Group10	15.7895	6	[DR_1019, DR_1291, DR_1508, DR_1595, DR_2364, DR_2595]
GO:0006732	coenzyme metabolic process	GO_BiologicalProcess-EBI-UniProt-GOA_12.03.2020_00h00	0.021658	[4]	Group06	8.95522	6	[DR_0083, DR_0256, DR_0366, DR_0765, DR_2571, DR_2603]
GO:0006090	pyruvate metabolic process	GO_BiologicalProcess-EBI-UniProt-GOA_12.03.2020_00h00	0.026643	[7]	Group10	15	3	[DR_0256, DR_1508, DR_2364]
GO:1901135	carbohydrate derivative metabolic process	GO_BiologicalProcess-EBI-UniProt-GOA_12.03.2020_00h00	0.0312007	[3]	Group10	6.53595	10	[DR_0083, DR_0256, DR_0447, DR_1019, DR_1183, DR_1508, DR_1595, DR_2289, DR_2364, DR_2630]
GO:0046872	metal ion binding	GO_MolecularFunction-EBI-UniProt-GOA_12.03.2020_00h00	0.00444356	[4]	Group08	6.25	19	[DR_0110, DR_0257, DR_0273, DR_0366, DR_0447, DR_0583, DR_0765, DR_1132, DR_1508, DR_1670, DR_2063, DR_2081, DR_2538, DR_2551, DR_A0005, DR_A0013, DR_A0202, DR_A0233, DR_A0235]
GO:0051539	4 iron, 4 sulfur cluster binding	GO_MolecularFunction-EBI-UniProt-GOA_12.03.2020_00h00	0.00519674	[4]	Group09	14.2857	5	[DR_0366, DR_0765, DR_1132, DR_1869, DR_A0013]
GO:0046914	transition metal ion binding	GO_MolecularFunction-EBI-UniProt-GOA_12.03.2020_00h00	0.0157167	[5]	Group08	8	8	[DR_0273, DR_0366, DR_0583, DR_1508, DR_1670, DR_2538, DR_A0005, DR_A0202]
GO:0008483	transaminase activity	GO_MolecularFunction-EBI-UniProt-GOA_12.03.2020_00h00	0.0385723	[4]	Group07	13.0435	3	[DR_0215, DR_0794, DR_1452]
GO:0050662	coenzyme binding	GO_MolecularFunction-EBI-UniProt-GOA_12.03.2020_00h00	0.0412592	[3]	Group02	6.61765	9	[DR_0256, DR_0273, DR_0794, DR_1291, DR_1452, DR_1508, DR_1595, DR_1731, DR_A0232]
GO:0051536	iron-sulfur cluster binding	GO_MolecularFunction-EBI-UniProt-GOA_12.03.2020_00h00	0.00103643	[3]	Group09	14	7	[DR_0366, DR_0765, DR_1132, DR_1869, DR_A0013, DR_A0233, DR_A0235]

## Sheet: Lightyellow
GOID	GOTerm	Ontology Source	Term PValue	GOLevels	GOGroups	% Associated Genes	Nr. Genes	Associated Genes Found
GO:0008270	zinc ion binding	GO_MolecularFunction-EBI-UniProt-GOA_12.03.2020_00h00	0.0361192	[6]	Group0	5.66038	3	[DR_0841, DR_1662, DR_A0175]

## Sheet: Magenta
GOID	GOTerm	Ontology Source	Term PValue	GOLevels	GOGroups	% Associated Genes	Nr. Genes	Associated Genes Found
KEGG:00020	Citrate cycle (TCA cycle)	KEGG_12.03.2020	0.0387948	[-1]	Group4	15.7895	3	[DR_0325, DR_1247, DR_1248]
GO:0033875	ribonucleoside bisphosphate metabolic process	GO_BiologicalProcess-EBI-UniProt-GOA_12.03.2020_00h00	0.0073563	[6, 7, 8]	Group4	20	4	[DR_1247, DR_1248, DR_1631, DR_2602]
GO:0016614	oxidoreductase activity, acting on CH-OH group of donors	GO_BiologicalProcess-EBI-UniProt-GOA_12.03.2020_00h00	0.0168444	[4]	Group1	13.1579	5	[DR_0077, DR_0325, DR_0965, DR_1487, DR_A0200]
KEGG:02010	ABC transporters	KEGG_12.03.2020	0.0333589	[-1]	Group0	9.09091	7	[DR_0283, DR_0407, DR_0565, DR_2052, DR_A0158, DR_A0323, DR_A0349]
GO:0022857	transmembrane transporter activity	GO_BiologicalProcess-EBI-UniProt-GOA_12.03.2020_00h00	0.0149345	[5]	Group3	7.77778	14	[DR_0056, DR_0283, DR_0395, DR_0407, DR_0565, DR_1668, DR_2052, DR_2379, DR_2502, DR_2525, DR_A0158, DR_A0246, DR_A0349, DR_B0042]
GO:0006820	anion transport	GO_BiologicalProcess-EBI-UniProt-GOA_12.03.2020_00h00	0.0152795	[5]	Group5	11.7647	6	[DR_0056, DR_0283, DR_0565, DR_1668, DR_2525, DR_A0158]
GO:0015893	drug transport	GO_BiologicalProcess-EBI-UniProt-GOA_12.03.2020_00h00	0.0244556	[4]	Group5	18.75	3	[DR_0056, DR_0283, DR_2525]
GO:0022804	active transmembrane transporter activity	GO_BiologicalProcess-EBI-UniProt-GOA_12.03.2020_00h00	0.0295826	[6]	Group2	10.1695	6	[DR_1668, DR_2052, DR_2379, DR_2525, DR_A0158, DR_A0349]
GO:0046942	carboxylic acid transport	GO_BiologicalProcess-EBI-UniProt-GOA_12.03.2020_00h00	0.041755	[6, 7]	Group5	12.1212	4	[DR_0056, DR_0283, DR_0565, DR_2525]
GO:0008509	anion transmembrane transporter activity	GO_BiologicalProcess-EBI-UniProt-GOA_12.03.2020_00h00	0.041755	[7]	Group5	12.1212	4	[DR_0056, DR_0283, DR_1668, DR_2525]
