# Supplementary material for: Construction, analysis and validation of co-expression network to understand stress adaptation in Deinococcus radiodurans R1
Source: PLoS One. 2020 Jun 24;15(6):e0234721. doi: 10.1371/journal.pone.0234721 (PMC7314050; doi:10.1371/journal.pone.0234721)
Supplement: S7 Table — (XLS) [file pone.0234721.s015.xls]

## Sheet: Sheet1
S7 Table .Biweight mid correlation between TF and module hub gene.
Module	Transcription factor	Annotation	Correlation with hub gene
Darkgreen	DR_0997	CRP/FNR family transcriptional regulator	0.94
	DR_A0071	transcriptional repressor SmtB	0.91
	DR_2287	AsnC family transcriptional regulator	0.88
	DR_1204	4-carboxymuconolactone decarboxylase	0.74
	DR_A0128	hypothetical protein	0.68
	DR_1628	transcriptional activator TipA	0.52
Tan	DR_B0126	TetR family transcriptional regulator	0.78
