# Supplementary material for: Construction, analysis and validation of co-expression network to understand stress adaptation in Deinococcus radiodurans R1
Source: PLoS One. 2020 Jun 24;15(6):e0234721. doi: 10.1371/journal.pone.0234721 (PMC7314050; doi:10.1371/journal.pone.0234721)
Supplement: S8 Table — (XLS) [file pone.0234721.s016.xls]

## Sheet: DR_0997
Name	Accession	Description	Interval (amino acid)	E-value
PRK13918	PRK13918	CRP/FNR family transcriptional regulator;	7_254	1.27e-121
Crp	COG0664	cAMP-binding domain of CRP or a regulatory subunit of cAMP-dependent protein kinases	15_185	1.79e-22
CAP_ED	cd00038	effector domain of the CAP family of transcription factors; members include CAP	12_89	1.36e-13
cNMP_binding	pfam00027	Cyclic nucleotide-binding domain;	15-83	9.6e-11
cNMP	smart00100	Cyclic nucleotide-monophosphate binding domain;	12_83	6.71e-10
NtcA_cyano	TIGR03697	global nitrogen regulator NtcA, cyanobacterial;	20_191	0.00959

## Sheet: DR_2287
Name	Accession	Description	Interval (amino acid)	E-value
AsnC_trans_reg	pfam01037	Lrp/AsnC ligand binding domain; The l-leucine-responsive regulatory protein (Lrp/AsnC) family	9_79	3.73e-16
Lrp	COG1522	DNA-binding transcriptional regulator, Lrp family [Transcription];	4_84	5.94e-12
HTH_ASNC	smart00344	helix_turn_helix ASNC type; AsnC: an autogenously regulated activator of asparagine synthetase	5_48	1.94e-05

## Sheet: DR_A0071
Name	Accession	Description	Interval (amino acid)	E-value
HTH_ARSR	cd00090	Arsenical Resistance Operon Repressor and similar prokaryotic, metal regulated homodimeric	45_121	2.76e-19
HTH_ARSR	smart00418	helix_turn_helix, Arsenical Resistance Operon Repressor;	56_120	1.27e-18
ArsR	COG0640	DNA-binding transcriptional regulator, ArsR family [Transcription];	35_125	9.87e-18
HTH_5	pfam01022	Bacterial regulatory protein, arsR family; Members of this family contains a DNA binding	50_94	2.42e-14
PRK10141	PRK10141	DNA-binding transcriptional repressor ArsR;	46_108	2.18e-10

## Sheet: DR_1204
Name	Accession	Description	Interval (amino acid)	E-value
decarb_PcaC	TIGR02425	4-carboxymuconolactone decarboxylase; Members of this family are 4-carboxymuconolactone	35_158	1.87e-65
YurZ	COG0599	Uncharacterized conserved protein YurZ, alkylhydroperoxidase/carboxymuconolactone	40_161	3.74e-30
CMD	pfam02627	Carboxymuconolactone decarboxylase family; Carboxymuconolactone decarboxylase (CMD) EC:4.1.1.	68_152	2.76e-20

## Sheet: DR_A0128
Name	Accession	Description	Interval (amino acid)	E-value
HTH_31	pfam13560	Helix-turn-helix domain; This domain is a helix-turn-helix domain that probably binds to DNA.	13_76	1.9e-13
HTH_XRE	smart00530	Helix-turn-helix XRE-family like proteins;	21_68	5.55e-10
HTH_XRE	cd00093	Helix-turn-helix XRE-family like proteins. Prokaryotic DNA binding proteins belonging to the	21_68	2.68e-09
HipB	COG1396	Transcriptional regulator, contains XRE-family HTH domain [Transcription];	13_107	9.82e-09
couple_hipB	TIGR03070	transcriptional regulator, y4mF family; Members of this family belong to a clade of	12_69	0.000392

## Sheet: DR_1628
Name	Accession	Description	Interval (amino acid)	E-value
HTH_TipAL-Mta	cd01106	Helix-Turn-Helix DNA binding domain of the transcription regulators TipAL, Mta, and SkgA;	13_115	2.73e-45
SoxR	COG0789	DNA-binding transcriptional regulator, MerR family [Transcription];	13_110	9.6e-29
HTH_MERR	smart00422	helix_turn_helix, mercury resistance;	13_80	3.76e-26
MerR_1	pfam13411	MerR HTH family regulatory protein;	14_79	5.09e-17
zntR	PRK09514	zinc-responsive transcriptional regulator; Provisional	15_79	1.18e-16
ZntR	TIGR02043	Zn(II)-responsive transcriptional regulator;	15_120	4.89e-15
TipAS	pfam07739	TipAS antibiotic-recognition domain;	143_185	2.45e-10

## Sheet: DR_B0126
Name	Accession	Description	Interval (amino acid)	E-value
AcrR	COG1309	DNA-binding transcriptional regulator, AcrR family [Transcription];	1_167	1.44e-13
TetR_N	pfam00440	Bacterial regulatory proteins, tetR family;	4_46	1.83e-10
RutR	TIGR03613	pyrimidine utilization regulatory protein R;	1_52	0.00303
