# Supplementary material for: Construction, analysis and validation of co-expression network to understand stress adaptation in Deinococcus radiodurans R1
Source: PLoS One. 2020 Jun 24;15(6):e0234721. doi: 10.1371/journal.pone.0234721 (PMC7314050; doi:10.1371/journal.pone.0234721)
Supplement: S10 Table — Gene expression values depicted in red are statistically significant. 0–24 hours are the PIR time points. (XLS) [file pone.0234721.s018.xls]

## Sheet: DR_2287_First neighbor
S9B Table. Average gene expression values of DR_2287 first neighbors matched with previous transcriptome data. Gene expression values depicted in red are statistically significant. 0-24 hours are the PIR time points.
DR_ locus ID	COG functional group	COG	Protein annotation	0 hours	0.5 hours	1.5 hours	3 hours	5 hours	9 hours	12 hours	16 hours	24 hours
DR_2287	K	COG1522	HTH transcription factor, LRP family	0.896392	1.55904	1.8921	2.01262	1.8503	1.57144	1.78366	1.71533	1.77558
DR_2285	L	COG1194	MutY, A/G-specific adenine glycosylase	1.66999	1.80116	2.13712	2.36457	1.76648	1.40076	1.51439	1.26602	1.07326
DR_2547	H	COG0373	Glutamyl tRNA reductase	0.539107	0.473638	0.148423	0.0547103	0.0625172	0.10391	0.102793	0.133921	0.721762
DR_2160	H	COG0113	Aminolevulinate dehyDR_atase, HEM2	0.727714	0.596343	0.623396	0.575941	0.697576	0.701097	0.582676	0.667532	0.738374
DR_B0125	P	COG0614	Iron(III) dicitrate-binding periplasmic protein	0.681455	0.329524	0.520492	0.295127	0.36911	0.358436	0.291704	0.327831	0.551819
DR_A0182	L	-	Sss/XerC protein	0.650126	0.375388	0.375026	0.335811	0.312725	0.282246	0.520379	0.571295	0.68651
DR_1083	-	-	Predicted protein	0.739795	0.606394	0.321597	0.22904	0.326179	0.366497	0.301712	0.42838	0.976968
DR_2069	L	COG0272	NAD dependent ligase, DNLJ	0.793262	0.545226	0.285031	0.172043	0.761983	0.604243	0.235084	0.353772	0.674223
DR_1219	P	COG0370	FeoB, ferrous iron transport protein B, GTPase	0.742809	0.864208	1.02723	0.536769	0.296779	0.350068	0.329915	0.361996	0.436957
DR_1459	O	COG1404	Serine protease	0.629072	0.459954	0.487416	0.438311	0.337399	0.634178	0.311031	0.895311	1.23289
DR_0248	R	COG1669	Fusion small nucleotidyltransferase-like gene with uncharacterized protein, usually next to it in other species	0.661964	0.885396	0.65947	0.497989	0.501042	0.84075	0.81007	0.870801	n/a
DR_2594	H	COG1239	Mg chelatase, AAA ATPase	0.609196	0.45266	0.483841	0.520099	0.824556	0.838181	0.73085	0.786559	0.917422
DR_0021	-	-	Predicted protein	0.403124	0.403819	0.581673	0.585167	0.718993	0.802926	0.980538	1.14327	0.929081
DR_2294	P	COG1324	CutA ortholog, periplasmic divalent cation tolerance	0.607876	0.531645	0.49047	0.430779	0.814751	1.14051	0.985413	1.32086	1.10827
DR_1832	STRESS	-	Bacillus YTXJ homolog	0.694602	0.526656	0.525541	0.659824	1.08097	0.880334	1.10893	1.01092	1.30086
DR_0492	S	COG1359	Uncharacterized small protein	0.679029	0.372219	0.62089	0.691226	1.69847	1.85829	1.16062	0.716949	n/a
DR_0194	STRESS	COG2738	Predicted HTPX superfamily Metalloprotease, Bacillus yugP ortholog	1.5651	1.17181	1.12028	0.756157	0.715828	0.784153	1.1917	0.856539	1.14874
DR_B0051	-	-	Predicted protein	1.86732	1.25541	1.12805	0.903445	0.77193	0.821213	0.921536	0.918464	1.32931
DR_A0165	-	-	Predicted protein	1.48917	1.46095	1.41998	1.29557	0.861265	0.939619	0.718156	0.854823	0.937314
DR_A0225	R	COG2041	Molybdopterin-binding domain, similar to the same domain of Sulfite oxidase	1.49771	1.34152	1.06268	0.982006	0.889945	1.09606	1.11533	0.97794	1.0846
DR_0659	O	COG2761	Uncharacterized conserved protein, probably metal-binding	1.40501	1.31658	1.10598	0.863782	1.05663	1.00543	1.18193	1.33963	0.803749
DR_0793	H	COG0262	DihyDR_ofolate reductase, DYR	1.45939	1.3499	1.10847	1.48978	1.37192	0.923768	0.935717	0.958576	0.868772
DR_1956	-	-	Predicted protein	1.56149	1.43217	1.12567	1.15347	0.947688	1.0211	1.16005	1.01654	1.26597
DR_B0054	-	-	Predicted protein	1.54638	1.11391	1.03739	0.717316	0.869314	1.41151	1.45053	1.57488	1.09129
DR_0145	-	-	Uncharacterized protein	1.47106	1.197	1.5977	1.27427	1.43111	1.34697	0.772993	0.870808	1.51859
DR_1021	-	-	Secreted protein, uncharacterized	0.567868	0.368839	0.476307	0.67687	1.32659	1.38647	1.99863	2.45221	2.40569
DR_0147	-	-	Predicted protein	1.58167	1.24617	1.53709	1.82573	1.66703	1.32029	1.09625	1.17896	1.11705
DR_2251	-	-	Predicted protein	0.728961	0.817555	0.720026	1.01817	0.944249	1.30351	2.0082	2.78273	2.47831
DR_2082	-	-	Predicted protein	1.835	1.41264	1.99936	2.02251	1.32604	1.10265	1.49119	0.851601	1.02826
DR_1962	-	-	Predicted protein	2.89761	1.513	1.93846	0.917191	1.11896	1.47213	0.673336	1.04199	2.14292
DR_2367	P	COG0475	Gluthatione-regulated K+/H+ antiporter	1.64166	1.84098	1.6765	1.57171	1.54853	1.22335	1.63392	1.32089	1.36569
DR_A0007	Q	COG1131	NODI ABC ATPase	1.4547	1.81527	1.62164	2.03636	1.81873	1.70544	1.47336	1.16976	0.955743
DR_A0315	O	COG0378	HypB ATPase	2.08818	2.56378	2.30934	2.08885	1.52435	1.81897	1.0499	0.855894	0.918863
DR_0274	L	COG0494	MutT family hyDR_olase	1.5848	1.82702	1.61889	2.41503	1.09161	1.66887	1.98653	1.86827	1.5812
DR_1176	-	-	Predicted protein	1.78826	0.75713	0.75212	2.19103	1.94121	2.15996	2.4146	2.96272	2.05174
DR_B0043	G	COG0477	Permease	2.87115	4.06357	2.2287	2.31257	1.93316	1.8971	1.29888	1.14936	1.44989
DR_B0094	R	-	EMAP-domain + unknown domain	2.36855	1.75759	2.60732	3.01055	2.16563	2.23829	1.99989	1.75603	1.5885
DR_0396	-	-	Predicted protein	0.657902	3.77362	5.57498	3.83613	3.72537	2.69215	1.96077	1.07821	0.767838
DR_2263	STRESS	COG0783	Bacterioferritin, Iron chelating protein	1.52249	0.564364	0.511812	1.71216	1.83589	3.10157	4.91224	6.40815	4.84449
DR_0791	R	COG0596	A/b fold hyDR_olase	1.74516	1.0278	1.28873	3.92926	4.63644	4.05721	4.65566	3.481	1.31247
DR_1886	R	COG1999	Yeast Sco1/sco2 family Thioredoxin fold protein	0.948655	0.378891	0.208413	0.139214	0.173058	0.153297	0.169728	0.157205	0.499693
DR_1114	STRESS	COG0071	Hsp20 small heatshock family protein	1.24946	0.542946	0.146605	0.0906602	0.118102	0.118212	0.115196	0.13702	0.436414
DR_2597	P	-	Nitric oxide synthase (second bacterial member, first YflM bacillus)	0.814254	0.840365	0.268186	0.145904	0.136921	0.206017	0.273179	0.26107	0.493379
DR_0152	G	-	Predicted decarboxylase from acetoacetate decarboxylase family	1.14045	0.397944	0.174484	0.160615	0.184512	0.206834	0.302868	0.409359	0.624406
DR_0640	H	COG0192	Methionine adenosyltransferase, SAM synthase, METK	1.06628	0.63456	0.326774	0.239399	0.235359	0.244635	0.287196	0.314517	0.668643
DR_0805	N	COG1826	Small conserved membrane or secreted protein	0.88016	0.307935	0.219135	0.161495	0.424158	0.277397	0.418557	0.45949	0.95827
DR_0439	S	COG0316	Hes2 family of small cysteine rich proteins	0.864496	0.433994	0.292899	0.310333	0.47173	0.397132	0.405468	0.410556	0.828357
DR_1457	S	COG2832	Membrane protein similar to YBAN E.coli	1.00548	0.516378	0.232136	0.125056	0.436533	0.591042	0.520923	0.388798	0.723442
DR_0438	-	-	Predicted protein	1.00479	0.551851	0.51517	0.496034	0.464985	0.37664	0.424793	0.295807	0.439426
DR_A0304	P	COG0607	Metallobetalactamase family hyDR_olase fused to rhodanese-like domain	1.04457	0.412091	0.262895	0.27686	0.273096	0.334506	0.482517	0.679526	0.861763
DR_2093	G	-	Diacylglycerol kinase, dgkA	0.797778	0.675501	0.45654	0.429004	0.495358	0.472102	0.419686	0.4888	0.4734
DR_A0143	I	COG1250	3-hyDR_oxyacyl-CoA dehyDR_ogenase	0.969427	0.370783	0.182213	0.138391	0.359972	0.333016	0.481336	0.719953	1.22788
DR_0357	K	COG1678	Uncharacterized protein, YQGE E.coli ortholog	0.937347	0.665547	0.389124	0.36185	0.454995	0.433282	0.583356	0.45659	0.517774
DR_A0144	-	-	Predicted protein	1.09046	0.395634	0.181484	0.209432	0.294136	0.323723	0.446826	0.750998	1.15328
DR_0287	C	COG0567	2-oxoglutarate dehyDR_ogenase, ODO1	0.85601	0.480922	0.304384	0.243287	0.461568	0.52948	0.620617	1.44949	n/a
DR_0429	C	COG2010	Cytochrome C related protein	0.857943	0.620005	0.369511	0.240555	0.359774	0.398114	0.485507	0.60325	1.02652
DR_0741	-	-	Predicted protein	0.822639	0.332235	0.272942	0.26588	0.408052	0.597447	0.595887	0.813547	0.863903
DR_1817	E	COG0722	2-dehyDR_o-3-deoxyphosphoheptonate aldolase, AROF	1.07556	0.656557	0.40615	0.435332	0.473274	0.545581	0.431295	0.587545	0.575303
DR_0268	P	COG0715	Membrane protein, periplasmic binding protein	0.844517	0.510453	0.317897	0.288894	0.452789	0.574255	0.488398	0.768365	1.30088
DR_0745	STRESS	COG0265	Serine protease HhoA/DegP	0.797341	0.740182	0.674355	0.476464	0.509632	0.592997	0.549412	0.607655	0.662043
DR_A0139	STRESS	COG0784	CHEY-like response regulator	0.839263	0.539584	0.432758	0.397823	0.497859	0.581039	0.75851	0.902029	0.720302
DR_1046	STRESS	COG0542	ClpB, AAA superfamily ATPase	1.1825	0.946265	0.404707	0.474818	0.453848	0.346497	0.612783	0.453559	0.821235
DR_1203	S	COG2120	N-term. domain of lmbE family protein, chracteristic HPDD motif	0.964027	0.473911	0.343818	0.439378	0.712835	0.48076	0.558548	0.739113	1.01126
DR_2410	L	COG2812	DNA polymerase III gamma and tau subunit, active AAA superfamily ATPase	1.08257	0.637019	0.604617	0.434635	0.383353	0.291416	0.372255	0.501906	1.4415
DR_0582	-	-	Predicted protein	1.17104	0.617664	0.309034	0.311798	0.386655	0.539792	0.596334	0.805364	1.02656
DR_0212	-	-	Predicted protein	1.09551	0.60308	0.508015	0.686071	0.526412	0.528537	0.55161	0.667438	0.624209
DR_2549	R	COG0596	a/b hyDR_olase	0.90783	0.709888	0.526833	0.333987	0.446974	0.710303	0.647795	0.745232	0.769166
DR_1982	STRESS	COG0492	Thioredoxin reductase, TRXB	1.11898	0.805893	0.515167	0.488811	0.555033	0.474734	0.467414	0.519815	0.910739
DR_B0124	P	COG2375	VIUB-like (Fe(III) tr. system component?)	1.22963	0.689679	1.48403	0.235543	0.568219	0.628725	0.272825	0.322852	0.429623
DR_0776	E	COG0703	Shikimate kinase, AroK	0.756939	0.431482	0.393826	0.459883	0.763431	0.915039	0.571602	0.650393	0.918918
DR_2092	R	COG0319	Predicted metalloenzyme with 3 conserved histidines	0.851316	0.889359	0.686628	0.422754	0.542464	0.729782	0.66303	0.636753	0.518756
DR_A0120	C	COG2141	Flavin dependent monooxygenase	1.31576	0.575596	0.37091	0.406049	0.375121	0.498269	0.610207	0.72352	1.07254
DR_1480	-	-	Predicted protein (low complexity)	0.895817	0.54872	0.319456	0.393076	0.573839	0.543063	0.707937	0.958338	1.18668
DR_0551	I	COG1960	Glutaryl-CoA dehyDR_ogenase	1.15842	0.574688	0.415688	0.461189	0.519577	0.631913	0.6847	0.795332	0.899433
DR_0607	STRESS	COG0459	GroEL/Hsp60 protein, chaperonin	0.864839	0.464671	0.460349	0.435627	0.580253	0.457908	0.597533	0.691041	1.59189
DR_0481	-	-	Predicted protein	0.79926	1.22976	0.65477	0.582823	0.691205	0.509623	0.551152	0.544028	0.603544
DR_0789	E	COG0031	Cysteine synthase, CYSK	1.27265	0.575895	0.442814	0.588663	0.517208	0.534464	0.615937	0.625467	1.01411
DR_1146	STPESS	-	GSP26 general stress like protein	0.991142	0.316067	0.250927	0.336476	0.556025	0.559799	0.698268	1.05702	1.4409
DR_1443	S	COG3294	HD supefamily hyDR_olase	0.969297	0.747695	0.544633	0.519688	0.586181	0.61495	0.632575	0.719346	0.909769
DR_0658	R	COG0491	Beta-lactamase superfamily of Zn-dependent hyDR_olases	0.951906	0.465619	0.270079	0.430093	0.551457	0.624859	1.01608	1.00091	0.939003
DR_1064	R	COG1073	Deverged a/b hyDR_olase superfamily protein	1.04902	0.624978	0.400182	0.546301	0.509873	0.73676	0.81543	0.804549	0.770677
DR_0327	STRESS	COG0265	HTRA like serine protease with PDZ domain	0.822171	0.725109	0.588328	0.703012	0.894613	0.720416	0.588932	0.619665	0.64964
DR_0128	STRESS	COG0576	Chaperonin GrpE, HSP20	1.25298	1.11264	0.577673	0.518266	0.375328	0.46454	0.671191	0.527066	0.880278
DR_1759	J	COG0482	TRNA (5-methylaminomethyl-2-thiouridylate)-methyltransferase, TrmU, PP-loop superfamily ATPase	0.828713	0.666264	0.669149	0.532087	0.699326	0.63626	0.578198	0.888479	0.891426
DR_2463	P	COG0598	Mg2+ or Co2+ transporter	0.992372	0.45637	0.439873	0.574892	0.583289	0.574128	0.593704	0.702569	1.54667
DR_1818	-	-	Secreted conserved protein, YDHA-like family	0.861583	0.504054	0.397877	0.378682	0.519706	0.707051	0.968068	1.18374	0.950167
DR_0358	R	COG0354	Related to aminomethyl transferase, UP14 of E.coli	1.12934	0.872076	0.712599	0.598569	0.619819	0.518008	0.639038	0.569734	0.820955
DR_1442	Stress	COG2340	PR1 family protein	0.925838	0.866064	0.71991	0.867925	0.497388	0.671802	0.612028	0.683575	0.703884
DR_0976	J	COG0216	Peptide chain release factor RF-1	1.12855	0.943982	0.53323	0.550059	0.555916	0.506583	0.541661	0.820042	0.993834
DR_0821	I	COG0657	Acetylcholinesterase family protein	1.27349	0.555339	0.787985	0.832734	0.895997	1.02176	0.58359	0.703715	n/a
DR_2091	Q	COG3424	Chalcone/stilbene synthase	0.987921	1.05387	0.771416	0.702032	0.737007	0.743245	0.675902	0.532386	0.512939
DR_1816	-	-	Predicted protein	0.81844	1.02553	0.803686	0.718314	0.673661	0.634934	0.677463	0.842262	0.573823
DR_B0023	R	COG1073	a/b hyDR_olase + HAD hyDR_olase	1.12666	0.677851	0.46628	0.376369	0.55049	0.65783	0.693402	0.84905	1.4223
DR_0123	E	COG0135	Phosphoribosylanthranilate isomerase	1.15616	0.793895	0.562549	0.500925	0.579122	0.891835	0.868621	0.700925	0.874779
DR_A0146	STRESS	-	Catalase	1.08081	0.563956	0.298298	0.231227	0.345291	0.481801	0.66667	1.07592	2.20397
DR_A0140	-	-	Predicted protein	1.07871	0.697794	0.582976	0.617529	0.548228	0.681453	0.849669	0.945423	0.978657
DR_1395	H	COG0142	Geranylgeranyl pyrophosphate synthase, IDSA	0.89514	0.801651	0.75926	0.733913	0.726074	0.798517	0.652506	0.790686	0.89877
DR_2532	-	-	Predicted protein	0.988686	0.705588	0.407425	0.449371	0.53024	0.909421	1.19726	1.1255	0.849697
DR_2494	K	COG1758	RpoZ-like protein, RNA polymerase omega subunit	1.20719	1.00465	0.902353	0.929828	0.661204	0.515061	0.538673	0.637074	0.890558
DR_0464	G	COG0296	Trehalose trehalohyDR_olase, glucan branching enzyme	0.827493	0.717374	0.89926	0.681804	1.02881	1.03095	0.781038	0.728015	0.691241
DR_0859	H	COG0684	SAM dependent methyltransferase, MENG ortholog	0.977758	0.704466	0.71764	0.759732	0.635848	0.885861	0.884809	0.832611	0.990972
DR_2626	I	COG2272	Acetylcholinesterase family esterase	0.968832	1.03637	0.777797	0.764751	0.629155	0.74832	0.775047	0.906767	0.782998
DR_1849	STRESS	COG0225	Peptide methionine sulfoxide reductase	0.902823	0.673554	0.581793	0.56093	0.773435	0.874354	0.913828	1.14418	1.07084
DR_1249	-	-	Predicted protein	1.15806	1.13433	1.0389	0.746152	0.775534	0.793185	0.745764	0.657636	0.508155
DR_2387	T	COG1854	Uncharacterized, YGAG ortholog	1.06795	0.911304	0.65153	0.596171	0.682653	1.0269	0.83557	0.959596	0.839001
DR_2554	-	-	Predicted protein	1.07327	1.02093	0.91773	0.451477	0.843053	0.90165	0.81725	0.780849	0.827073
DR_1306	-	-	Predicted protein	0.851167	0.484294	0.408522	0.367097	0.557531	0.744221	1.25382	1.59488	1.40945
DR_2614	-	-	Predicted protein	1.03028	1.4475	0.694624	0.502534	0.779979	0.6528	0.855974	0.913985	0.897053
DR_1756	STRESS	COG0265	Do protease, Serine protease with PDZ domains	1.33183	0.646276	0.81299	0.966993	0.647942	0.667727	0.742587	1.09134	0.894591
DR_2378	-	-	Predicted protein	1.11917	0.638769	0.377468	0.490343	0.532535	0.522446	0.96197	0.775116	2.40198
DR_A0004	R	COG2068	Sugar nucleotidyl transferase	1.22821	0.783864	0.61126	0.767785	0.674939	1.02665	0.950791	1.00521	0.777659
DR_1348	-	-	Conserved histidine rich protein	1.05664	0.524327	0.500807	0.81125	0.797681	0.71929	0.837585	1.12644	1.52134
DR_0471	R	COG1611	SMF family of proteins	1.32562	0.978163	0.873289	0.516373	0.59128	0.823784	0.80816	0.856483	1.15382
DR_1082	J	COG1544	RP5M-like or sigma modulatory protein homolog	1.00786	0.851597	0.929029	0.607891	0.924851	0.841563	0.488437	0.95338	1.35048
DR_1574	I	COG0688	Phosphatidyl serine decarboxylase, Archaeal and Mycobacterium type	1.41388	0.867213	1.19104	0.631586	0.802879	0.550753	0.994209	0.913114	0.641005
DR_1333	G	COG1472	Beta-glucosidase	0.912715	0.294581	0.210259	0.530478	0.811206	0.839407	1.45516	1.75874	1.23997
DR_B0089	-	-	Predicted protein	0.87655	0.999336	0.622905	0.431402	0.590554	0.633316	0.868709	0.621437	2.41304
DR_A0316	R	COG0375	HyDR_ogenase expression/formation protein HypA	1.28131	0.986277	0.907275	0.661707	0.717624	0.949333	0.791359	0.932042	0.830571
DR_1204	S	COG0599	3-oxoadipate enol-lactone hyDR_olase/4-carboxymuconolactone decarboxylase	1.30714	0.981466	0.792687	1.07488	0.966946	1.01702	0.755769	0.680962	0.546475
DR_0594	G	COG0297	Glycogen synthase, GlgA	0.866611	1.29595	1.30391	0.697766	0.817177	0.79532	0.690225	0.73766	0.926257
DR_1054	-	-	Predicted protein	1.07297	0.566831	0.549294	0.805238	0.790319	0.898842	0.984535	1.08804	1.46302
DR_1792	S	COG3295	Conserved membrane protein	1.04212	1.06094	0.772472	0.648405	0.898773	0.912332	0.817697	0.985103	1.09339
DR_0227	-	-	Predicted protein	0.924321	1.10435	0.673938	0.638688	0.910774	0.95111	1.27954	0.965972	0.812473
DR_A0270	F	COG1001	Adenine deaminase adeC	1.15843	1.07597	0.981373	0.684688	0.747531	0.90804	0.921546	0.984098	0.921634
DR_A0072	STRESS	COG0695	NRDH/GLR glutaredoxin-like protein	0.970051	1.2016	1.32201	0.899823	0.856542	1.02151	0.783246	0.924082	0.513654
DR_1539	-	-	Predicted protein	1.1816	0.806854	0.62219	0.600902	0.787785	0.742537	1.02073	1.04116	1.93345
DR_0129	STRESS	COG0443	DNAK/Hsp70	1.38743	1.23199	0.704958	0.576779	0.686335	0.703503	1.12136	0.869434	1.4958
DR_1708	-	-	Secreted protein	0.888681	0.403102	0.282661	0.701484	0.699408	1.04233	1.93416	1.39978	1.4608
DR_A0071	K	COG0640	HTH transcription regulator, Ars family	0.925073	2.04041	1.27583	1.19085	0.707242	0.802278	0.698992	0.72933	0.495096
DR_0349	STRESS	COG0466	LON protease, AAA superfamily ATPase + protease domain	1.45545	1.38965	0.929669	0.441678	0.909941	0.883572	0.9129	0.675142	1.28616
DR_2464	O	COG1047	FKBP, peptidyl prolyl isomerase, SLYD	0.942164	0.537212	0.623726	0.671974	0.938106	0.831346	1.10441	1.16683	2.54236
DR_0972	-	-	Uncharacterized secreted protein, possible outer membrane protein	0.918918	0.436675	0.243661	0.275902	0.457987	0.937519	1.63663	1.98972	2.49941
DR_1715	S	COG3603	Solo ACT domain protein, AF1477 ortholog	1.02425	1.35609	0.743097	0.84563	0.77185	0.874211	0.983408	1.65454	1.22245
DR_0025	STRESS	COG2720	Uncharacterized conserved protein, similar to fragment of VANW_ENTFA	0.743746	0.889285	0.83325	0.90182	1.03715	1.02289	1.5406	1.57307	0.948334
DR_1399	C	COG0778	Flavin dependent oxidoreductase	0.927217	1.30847	1.58985	1.49043	0.983705	0.996533	0.854355	0.751531	0.724598
DR_A0006	-	-	Small conserved proteins, distantly related to polyketide cyclases?	1.07401	0.357645	0.45868	0.662136	0.835301	1.0962	1.33878	2.12566	1.73934
DR_1314	-	-	Uncharacterized proteins, ysnf-like repeats	0.888605	0.233978	0.174496	0.388292	0.897498	0.996329	1.67078	2.03808	2.41721
DR_2261	C	COG0667	Oxidoreductase	1.00744	0.952448	0.696504	0.654339	0.861579	1.14678	1.58614	1.6932	1.39022
DR_1466	-	-	Predicted protein	1.01504	2.48036	1.91956	1.18632	0.82839	1.29987	1.42265	n/a	n/a
DR_0409	L	-	YfiT-like metal-binding protein	0.939287	1.48249	1.46102	1.22577	1.27744	1.19743	0.978024	1.04607	0.600613
DR_1893	O	COG0652	Cyclophilin, peptidyl-prolyl isomerase	1.10768	0.366768	0.3437	0.485554	0.851018	1.31685	2.20763	1.88039	1.79667
DR_2186	E	COG0626	Cystathionine gamma-synthase	1.0487	1.59709	1.55488	0.857365	1.28335	1.23668	0.938206	0.987828	0.866775
DR_1840	-	-	Predicted protein	1.2333	0.602925	0.500708	0.987353	1.13073	1.30733	1.46185	1.51389	1.68195
DR_2317	C	COG0667	Oxidoreductase	1.2321	0.664491	0.718952	0.898868	1.07341	1.07755	1.47653	2.1612	1.2963
DR_2391	R	-	Von-willebrand-factor A domain containing protein, Mg-binding	1.31259	1.44707	1.36765	1.1027	1.2183	1.29307	1.13682	0.891841	0.871816
DR_1185	M	-	Surface protein	0.860869	0.900903	0.618955	0.504782	0.905702	0.957548	1.46218	1.64942	2.98956
DR_2058	-	-	Secreted protein, uncharacterized	0.929544	1.65509	1.31649	1.32181	1.23404	1.07186	0.98023	1.00447	1.50385
DR_A0060	R	COG0596	a/b hyDR_olase	1.30533	0.865499	0.80868	1.12054	1.4974	1.68678	1.54712	1.27372	0.912485
DR_0685	-	-	Uncharacterized secreted protein	0.966597	0.680036	0.90457	0.797927	1.19536	1.27314	1.6699	1.11652	2.41389
DR_1079	-	-	Predicted protein	1.02869	0.556503	0.455179	0.689108	0.913492	1.02107	1.7822	2.42698	2.19262
DR_A0306	-	-	Predicted protein	0.96771	1.16498	1.61312	1.16634	1.33168	1.68803	1.40632	1.03043	0.700089
DR_0408	T	COG0784	Receiver domain, CHEY family	0.9853	0.797882	0.583237	1.07597	1.17091	1.20996	2.02295	1.90035	1.37235
DR_0863	-	-	Membrane protein.	1.07579	0.548072	0.442554	1.05774	1.07547	1.17186	1.81626	1.74821	2.21869
DR_1800	J	COG1670	NH2-acetyltransferase	0.903598	1.69802	1.73935	1.07279	1.15861	1.12067	1.06005	1.27945	1.25652
DR_0762	-	-	Possibly secreted protein, uncharacterized	0.783187	0.269456	0.355084	0.433817	1.06801	1.3451	2.07035	1.85849	3.32684
DR_0484	R	COG0790	TPR-repeat protein	1.0296	1.85949	1.38744	1.23674	1.35343	1.13035	1.34041	1.10952	1.39692
DR_0613	-	-	Uncharacterized protein, similar to ycgI bacillus and yao3 S.pombe	1.07744	0.839864	0.770851	1.62702	1.45129	1.61133	1.89263	1.63439	1.03326
DR_1199	STRESS	COG0693	Protease I, related to general stress protein 18, ThiJ superfamily protein	1.26305	0.531174	0.560073	0.916229	1.12995	1.59765	1.56076	2.24639	2.15461
DR_0006	R	COG2220	Metallobetalactamase fold hyDR_olase	0.899874	0.976794	0.953488	0.977568	1.55495	1.13831	1.46926	1.42604	2.65736
DR_A0259	STRESS	COG0753	Catalase with C-terminal domain similar to pfpI (intacellular protease) domain of thiJ family	1.26389	0.797695	0.632717	1.02012	1.79757	1.32476	1.33875	1.14493	2.76476
DR_A0019	K	COG0454	NH2-acetyltransferase	1.08566	0.706333	1.21615	1.52267	1.83418	1.37786	1.47395	1.54826	1.3395
DR_0417	STRESS	COG2337	PEMK ortholog, DNA binding protein, regulator of replication of plasmids, CHPA oe MazF	0.801615	1.51762	1.96947	1.23516	1.75744	1.32347	1.33462	1.44815	0.784914
DR_0383	M	-	S-layer protein	0.838666	1.39529	1.04556	0.760405	1.43777	1.39743	1.72457	1.57765	2.44341
DR_2240	-	-	Predicted protein	1.08592	0.480491	0.501196	1.43968	1.67794	1.49017	1.94524	1.93078	2.17544
DR_0404	-	-	Predicted protein	1.20054	0.673027	0.751191	1.25209	1.31118	1.36472	1.70622	1.86334	2.64978
DR_1607	-	-	Predicted protein	1.3088	1.42817	1.72744	1.60523	1.57562	1.53699	1.37039	1.15095	1.12494
DR_0049	R	COG1092	SAM-dependent methyltransferase	0.951533	1.27675	2.17975	1.6381	1.70001	1.63973	1.42192	1.23103	1.02084
DR_2102	R	COG1487	Protein of VapC family or plasmid stability ptotein STBB	0.880098	1.52815	1.92453	1.69035	1.90251	1.39774	1.07785	1.02272	1.73951
DR_A0274	E	COG1231	Amine oxidase, flavin-containing,Rossman fold oxidoreductase	1.19994	0.724152	0.5413	0.701267	0.796546	1.51691	2.50544	2.23593	3.27104
DR_2164	STRESS	COG0761	LytB ortholog	0.863482	1.38628	1.66053	1.59408	1.89706	1.85965	1.66229	1.30309	1.36347
DR_1803	-	-	Predicted protein	1.0501	1.72058	2.36536	1.69653	1.46344	1.49429	1.27094	1.4626	1.21222
DR_1801	-	-	Membrane protein	1.10802	1.58503	2.14132	1.6371	1.55402	1.4187	1.41958	1.39142	1.5656
DR_1839	O	COG0545	FKBP, peptidylprolyl isomerase	1.10647	0.676083	0.6405	0.87948	1.59447	1.65881	2.8777	2.62497	2.21119
DR_1279	STRESS	COG0605	Superoxide dismutase (Mn), SODM	1.24113	0.815873	0.886869	1.02847	1.24007	1.45637	1.62068	2.17397	3.91481
DR_0095	Q	COG1132	ABC Transporter with ATPase domain	1.12478	1.51262	1.70099	1.99988	1.4569	1.92432	1.6033	1.98876	1.41952
DR_0997	T	COG0664	HTH transcription factor, CAP family	1.12397	1.04423	1.63338	1.903	2.39027	2.0399	2.27115	1.36223	1.04815
DR_2085	STRESS	COG0695	Glutaredoxin-like protein NRDH	1.29914	1.98836	2.31206	2.00162	1.77176	1.45725	1.5601	1.258	1.17173
DR_2527	-	-	Predicted protein	0.943639	0.528446	0.523755	0.909426	1.32748	2.24028	2.84942	2.91436	2.72918
DR_1804	K	COG1396	Solo Double stranded beta helix protein, curC	1.30934	1.0846	1.52309	2.14196	1.77186	1.52824	2.26402	2.46471	2.45038
DR_2441	K	COG0454	NH2-acetyltransferase	0.845432	1.69382	1.94239	2.65096	2.34435	2.56384	1.87189	1.36829	1.50647
DR_2299	T	COG2199	TPR repeats + GGDEF domain + YjcC domain signalling protein	1.44546	2.54349	2.18614	1.77683	1.16922	1.55325	2.11512	1.6713	2.60372
DR_2175	-	-	Predicted protein	1.17381	0.541254	0.870311	2.43877	2.43891	1.93686	2.98481	2.28704	2.44545
DR_2356	L	COG0494	MutT family hyDR_olase	1.34857	2.522	2.54079	3.35165	2.3202	1.59138	1.86471	1.34292	0.808601
DR_1936	-	-	Predicted protein	1.24782	0.93425	1.17446	2.44603	2.74943	1.8741	3.05316	2.53636	1.88417
DR_A0017	Q	COG2050	Thioesterase	1.06428	1.28816	2.0164	2.39444	3.15766	2.26283	2.83237	1.98719	2.37304
DR_A0275	C	COG2010	Soluble cytochrome C	1.11721	0.814333	0.476764	0.957214	1.42689	1.78219	4.3459	4.21285	4.79918
DR_1850	-	-	Predicted protein	1.13368	3.04601	4.36127	3.26744	2.62181	2.01069	1.38393	1.33347	1.0108
DR_2354	J	COG0016	Phenylalanyl-tRNA synthetase alpha chain	1.3135	2.6925	1.87653	2.29656	2.37975	2.46058	3.55979	2.32848	1.29476
DR_0070	STRESS?	-	Possible alkaline protease (expressed only under alkaline conditions)	1.13898	1.49069	3.34639	2.96715	2.83296	3.88907	3.55978	0.881172	0.159933
DR_0237	O	COG0652	Cyclophilin, peptidyl-prolyl isomerase	1.14296	0.569657	0.896909	1.35669	1.88002	2.65452	3.26901	4.4336	4.23365
DR_2355	K	COG0454	N-acetyltransferase	1.24832	5.1851	3.7277	1.96297	2.47577	2.60615	1.55331	1.39215	1.04151
DR_0920	-	-	Predicted protein	1.2865	0.862217	1.46998	3.3551	2.4987	3.09436	2.95678	3.04655	3.55097
DR_2610	E	COG0834	Periplasmic binding protein, FLIY	1.24503	4.13015	3.90696	3.41641	2.97758	2.65569	1.8568	1.58261	1.37526
DR_0421	-	-	Predicted protein	0.930935	4.0864	4.93859	3.80704	3.0712	2.03011	2.06374	1.42553	1.47346
DR_1261	-	-	Conserved histidine rich protein	0.909842	0.442591	2.203	3.09785	3.71805	2.57901	3.67096	4.10708	3.51077
DR_0598	M	COG0739	Kinase, related to adenylate kinase family, ortholog of Pseudomonas NlpD	1.01614	6.3952	5.48906	2.64236	4.33174	3.18018	2.25128	1.15677	0.675006
DR_0105	STRESS	-	LEA76 family desiccation resistance protein	1.10933	3.11091	2.51437	2.24761	2.0838	3.71585	5.75014	5.27199	2.40324
DR_0394	STRESS	COG2334	Antibiotic/homoserin kinase related protein	1.34564	4.70091	7.50878	7.04098	4.84601	2.25934	1.87592	1.07427	0.850185
DR_A0234	-	-	Predicted protein	1.28587	5.97314	12.7584	12.1505	6.00305	6.53171	2.98824	2.18642	0.891387
