# Supplementary material for: Construction, analysis and validation of co-expression network to understand stress adaptation in Deinococcus radiodurans R1
Source: PLoS One. 2020 Jun 24;15(6):e0234721. doi: 10.1371/journal.pone.0234721 (PMC7314050; doi:10.1371/journal.pone.0234721)
Supplement: S11 Table — (XLS) [file pone.0234721.s019.xls]

## Sheet: Sheet1
S10 Table . List of hub gene in a module
Sr.No.	Module	Hub genes	Annotation
1	black	DR_0630	cell division protein FtsA
2	blue	DR_A0314	urease accessory protein UreE
3	brown	DR_2162	deoxyribonuclease V
4	cyan	DR_1627	oligoendopeptidase F
5	darkturquoise	DR_A0014	adenylylsulfate kinase
6	purple	DR_1428	acetyl-CoA acetyltransferase
7	tan	DR_1160	urate oxidase
8	darkgreen	DR_2251	hypothetical protein
9	green	DR_1095	hypothetical protein
10	lightcyan	DR_0110	hypothetical protein
11	lightyellow	DR_1461	hypothetical protein
12	magenta	DR_2185	hypothetical protein
13	darkred	DR_2019	hypothetical protein
