# Supplementary material for: Construction, analysis and validation of co-expression network to understand stress adaptation in Deinococcus radiodurans R1
Source: PLoS One. 2020 Jun 24;15(6):e0234721. doi: 10.1371/journal.pone.0234721 (PMC7314050; doi:10.1371/journal.pone.0234721)
Supplement: S12 Table — (XLS) [file pone.0234721.s020.xls]

## Sheet: Sheet1
S11 Table . Functional analysis of close neighbors (TOM > 0.01) of hypothetical hub genes in a module
Hub gene	GO term	pvalue
DR_2251	oxidoreductase activity, acting on a sulfur group of donors	3.81032e-05
DR_1095	Glycine, serine and threonine metabolism	0.00638929
DR_0110	oxidoreductase activity	4.53693e-06
DR_1461	zinc ion binding	0.0361192
DR_2185	ribonucleoside bisphosphate metabolic process	0.0073563
